# Supplementary material for: Investigation of Citrobacter freundii clinical isolates in a Chinese hospital during 2020–2022 revealed genomic characterization of an extremely drug-resistant C. freundii ST257 clinical strain GMU8049 co-carrying blaNDM-1 and a novel blaCMY variant
Source: Microbiol Spectr. 2024 Oct 10;12(11):e04254-23. doi: 10.1128/spectrum.04254-23 (PMC11537026; doi:10.1128/spectrum.04254-23)
Supplement: Supplemental tables — Tables S1 to S6. [file spectrum.04254-23-s0002.xlsx]

## Sheet: Table S1
Supplementary Material Table S1. The features of NCBI Prokaryotic Genome Annotation Pipeline (PGAP)-predicted coding sequences (CDSs) in the GMU8049 genome.
Locus_tag	Location	Protein ID	Gene	Function	Strand	Start	End
M3L74_00320	chromosome	UQI36300.1	-	NAD(P)/FAD-dependent oxidoreductase	+	4996144	144
M3L74_00325	chromosome	UQI36301.1	-	magnesium transporter	-	183	1196
M3L74_00330	chromosome	UQI36302.1	-	HlyD family efflux transporter periplasmic adaptor subunit	+	1837	2904
M3L74_00335	chromosome	UQI36303.1	rbbA	ribosome-associated ATPase/putative transporter RbbA	+	2901	5648
M3L74_00340	chromosome	UQI36304.1	-	ABC transporter permease	+	5648	6772
M3L74_00345	chromosome	UQI36305.1	-	type II toxin-antitoxin system HicA family toxin	+	6850	7125
M3L74_00350	chromosome	UQI36306.1	-	type II toxin-antitoxin system HicB family antitoxin	+	7122	7481
M3L74_00355	chromosome	UQI36307.1	nikR	nickel-responsive transcriptional regulator NikR	-	7594	7995
M3L74_00360	chromosome	UQI36308.1	acpT	4'-phosphopantetheinyl transferase AcpT	-	8045	8623
M3L74_00365	chromosome	UQI36309.1	-	AI-2E family transporter	-	8686	9735
M3L74_00370	chromosome	UQI36310.1	-	MFS transporter	+	9869	11086
M3L74_00375	chromosome	UQI36311.1	-	DcrB family lipoprotein	-	11090	11647
M3L74_00380	chromosome	UQI36312.1	-	7-cyano-7-deazaguanine/7-aminomethyl-7-deazaguanine transporter	-	11720	12385
M3L74_00385	chromosome	UQI36313.1	tusA	sulfurtransferase TusA	+	12554	12799
M3L74_00390	chromosome	UQI36314.1	zntA	Zn(II)/Cd(II)/Pb(II) translocating P-type ATPase ZntA	-	12893	15091
M3L74_00395	chromosome	UQI36315.1	-	lysoplasmalogenase	-	15166	15792
M3L74_00400	chromosome	UQI36316.1	-	DUF2500 domain-containing protein	+	15934	16293
M3L74_00405	chromosome	UQI36317.1	-	Hcp family type VI secretion system effector	+	16530	17009
M3L74_00410	chromosome	UQI36318.1	-	hypothetical protein	+	17016	17900
M3L74_00415	chromosome	UQI36319.1	-	DUF1240 domain-containing protein	+	17902	18411
M3L74_00420	chromosome	UQI36320.1	-	DUF1145 family protein	-	18464	18739
M3L74_00425	chromosome	UQI36321.1	rsmD	16S rRNA (guanine(966)-N(2))-methyltransferase	-	18729	19325
M3L74_00430	chromosome	UQI36322.1	ftsY	signal recognition particle-docking protein FtsY	+	19602	21128
M3L74_00435	chromosome	UQI36323.1	ftsE	cell division ATP-binding protein FtsE	+	21131	21799
M3L74_00440	chromosome	UQI36324.1	ftsX	permease-like cell division protein FtsX	+	21792	22850
M3L74_00445	chromosome	UQI36325.1	rpoH	RNA polymerase sigma factor RpoH	+	23106	23960
M3L74_00450	chromosome	UQI36326.1	livJ	branched chain amino acid ABC transporter substrate-binding protein LivJ	+	24231	25334
M3L74_00455	chromosome	UQI36327.1	panM	aspartate 1-decarboxylase autocleavage activator PanM	-	25530	25913
M3L74_00460	chromosome	UQI36328.1	livK	high-affinity branched-chain amino acid ABC transporter substrate-binding protein LivK	+	26337	27446
M3L74_00465	chromosome	UQI36329.1	livH	high-affinity branched-chain amino acid ABC transporter permease LivH	+	27508	28434
M3L74_00470	chromosome	UQI36330.1	livM	branched chain amino acid ABC transporter permease LivM	+	28431	29708
M3L74_00475	chromosome	UQI36331.1	livG	high-affinity branched-chain amino acid ABC transporter ATP-binding protein LivG	+	29705	30472
M3L74_00480	chromosome	UQI36332.1	livF	high-affinity branched-chain amino acid ABC transporter ATP-binding protein LivF	+	30490	31203
M3L74_00485	chromosome	UQI36333.1	-	hypothetical protein	+	31306	31587
M3L74_00490	chromosome	UQI36334.1	ugpB	sn-glycerol-3-phosphate ABC transporter substrate-binding protein UgpB	+	31834	33150
M3L74_00495	chromosome	UQI36335.1	ugpA	sn-glycerol-3-phosphate ABC transporter permease UgpA	+	33251	34138
M3L74_00500	chromosome	UQI36336.1	ugpE	sn-glycerol-3-phosphate ABC transporter permease UgpE	+	34135	34980
M3L74_00505	chromosome	UQI36337.1	-	sn-glycerol-3-phosphate import ATP-binding protein UgpC	+	34983	36053
M3L74_00510	chromosome	UQI36338.1	ugpQ	glycerophosphodiester phosphodiesterase	+	36050	36793
M3L74_00515	chromosome	UQI36339.1	-	DUF2756 family protein	-	36790	37230
M3L74_00520	chromosome	UQI36340.1	ggt	gamma-glutamyltransferase	+	37349	39094
M3L74_00525	chromosome		-	phosphotriesterase-related protein	-	39139	39663
M3L74_00530	chromosome	UQI36341.1	-	IS1-like element IS1B family transposase	+	39721	40418
M3L74_00535	chromosome	UQI36342.1	-	hypothetical protein	-	40429	40749
M3L74_00540	chromosome	UQI36343.1	yhhY	N-acetyltransferase	-	40796	41284
M3L74_00545	chromosome	UQI36344.1	-	oxidoreductase	+	41701	42738
M3L74_00550	chromosome	UQI36345.1	yhhW	quercetin 2,3-dioxygenase	+	42862	43557
M3L74_00555	chromosome	UQI36346.1	gntR	gluconate operon transcriptional repressor GntR	+	43687	44682
M3L74_00560	chromosome	UQI36347.1	gntK	gluconokinase	+	44824	45354
M3L74_00565	chromosome	UQI36348.1	gntU	gluconate transporter	+	45354	46694
M3L74_00570	chromosome	UQI36349.1	-	hypothetical protein	-	46790	47236
M3L74_00575	chromosome	UQI36350.1	yhgN	NAAT family transporter YhgN	-	48269	48862
M3L74_00580	chromosome	UQI36351.1	asd	aspartate-semialdehyde dehydrogenase	+	49054	50160
M3L74_00585	chromosome	UQI36352.1	glgB	1,4-alpha-glucan branching enzyme	+	50434	52620
M3L74_00590	chromosome	UQI36353.1	glgX	glycogen debranching protein GlgX	+	52617	54593
M3L74_00595	chromosome	UQI36354.1	glgC	glucose-1-phosphate adenylyltransferase	+	54608	55903
M3L74_00600	chromosome	UQI36355.1	glgA	glycogen synthase GlgA	+	55903	57336
M3L74_00605	chromosome	UQI36356.1	glgP	glycogen phosphorylase	+	57356	59803
M3L74_00610	chromosome	UQI36357.1	glpD	glycerol-3-phosphate dehydrogenase	-	59894	61402
M3L74_00615	chromosome	UQI36358.1	glpE	thiosulfate sulfurtransferase GlpE	+	61601	61927
M3L74_00620	chromosome	UQI36359.1	glpG	rhomboid family intramembrane serine protease GlpG	+	62003	62833
M3L74_00625	chromosome	UQI36360.1	-	DeoR/GlpR family transcriptional regulator	+	62929	63687
M3L74_00630	chromosome	UQI36361.1	malT	HTH-type transcriptional regulator MalT	-	63729	66434
M3L74_00635	chromosome	UQI36362.1	malP	maltodextrin phosphorylase	+	67053	69446
M3L74_00640	chromosome	UQI36363.1	malQ	4-alpha-glucanotransferase	+	69456	71543
M3L74_00645	chromosome	UQI36364.1	gntT	gluconate transporter	-	71681	72997
M3L74_00650	chromosome	UQI36365.1	nfuA	Fe-S biogenesis protein NfuA	-	73366	73941
M3L74_00655	chromosome	UQI36366.1	gntX	DNA utilization protein GntX	-	74000	74683
M3L74_00660	chromosome	UQI36367.1	bioH	pimeloyl-ACP methyl ester esterase BioH	+	74721	75491
M3L74_00665	chromosome		-	Rpn family recombination-promoting nuclease/putative transposase	-	75537	76268
M3L74_00670	chromosome	UQI36368.1	feoC	[Fe-S	-	76430	76666
M3L74_00675	chromosome	UQI36369.1	feoB	Fe(2+) transporter permease subunit FeoB	-	76678	78996
M3L74_00680	chromosome	UQI36370.1	feoA	ferrous iron transporter A	-	79015	79242
M3L74_00685	chromosome	UQI36371.1	-	RNA-binding transcriptional accessory protein	-	79618	81951
M3L74_00690	chromosome	UQI36372.1	greB	transcription elongation factor GreB	-	82050	82523
M3L74_00695	chromosome	UQI36373.1	ompR	two-component system response regulator OmpR	+	82749	83468
M3L74_00700	chromosome	UQI36374.1	envZ	two-component system sensor histidine kinase EnvZ	+	83465	84817
M3L74_00705	chromosome	UQI36375.1	pckA	phosphoenolpyruvate carboxykinase (ATP)	-	84892	86514
M3L74_00710	chromosome	UQI36376.1	-	DUF4153 domain-containing protein	+	86893	88611
M3L74_00715	chromosome	UQI36377.1	hslO	Hsp33 family molecular chaperone HslO	-	88721	89599
M3L74_00720	chromosome	UQI36378.1	hslR	ribosome-associated heat shock protein Hsp15	-	89624	90025
M3L74_00725	chromosome	UQI36379.1	yrfG	GMP/IMP nucleotidase	-	90036	90704
M3L74_00730	chromosome	UQI36380.1	igaA	intracellular growth attenuator protein IgaA	-	90767	92902
M3L74_00735	chromosome	UQI36381.1	nudE	ADP compounds hydrolase NudE	+	93225	93785
M3L74_00740	chromosome	UQI36382.1	mrcA	peptidoglycan glycosyltransferase/peptidoglycan DD-transpeptidase MrcA	-	93906	96458
M3L74_00745	chromosome	UQI36383.1	-	DNA utilization protein HofM	+	96579	97358
M3L74_00750	chromosome	UQI36384.1	-	PilN domain-containing protein	+	97358	97897
M3L74_00755	chromosome	UQI36385.1	-	hypothetical protein	+	97881	98336
M3L74_00760	chromosome	UQI36386.1	-	DUF2531 family protein	+	98326	98739
M3L74_00765	chromosome	UQI36387.1	hofQ	DNA uptake porin HofQ	+	98642	99889
M3L74_00770	chromosome	UQI36388.1	aroK	shikimate kinase AroK	+	100294	100815
M3L74_00775	chromosome	UQI36389.1	aroB	3-dehydroquinate synthase	+	100873	101961
M3L74_00780	chromosome	UQI36390.1	damX	cell division protein DamX	+	102058	103359
M3L74_00785	chromosome	UQI36391.1	dam	adenine-specific DNA-methyltransferase	+	103477	104313
M3L74_00790	chromosome	UQI36392.1	rpe	ribulose-phosphate 3-epimerase	+	104331	105008
M3L74_00795	chromosome	UQI36393.1	gph	phosphoglycolate phosphatase	+	105001	105759
M3L74_00800	chromosome	UQI36394.1	trpS	tryptophan--tRNA ligase	+	105752	106756
M3L74_00805	chromosome	UQI36395.1	-	hypothetical protein	+	106922	107827
M3L74_00810	chromosome	UQI36396.1	-	PRD domain-containing protein	+	107843	108205
M3L74_00815	chromosome	UQI36397.1	-	YhfX family PLP-dependent enzyme	+	108289	109452
M3L74_00820	chromosome	UQI36398.1	-	phosphopentomutase	+	109452	110678
M3L74_00825	chromosome	UQI36399.1	-	phosphotriesterase-related protein	+	110675	111553
M3L74_00830	chromosome	UQI36400.1	-	DUF2620 domain-containing protein	+	111564	111917
M3L74_00835	chromosome	UQI36401.1	-	YhfT family protein	+	111929	113233
M3L74_00840	chromosome	UQI36402.1	-	aminotransferase class V-fold PLP-dependent enzyme	+	113247	114335
M3L74_00845	chromosome	UQI36403.1	-	YhfL family protein	-	114401	114571
M3L74_00850	chromosome	UQI36404.1	cysG	siroheme synthase CysG	-	114833	116206
M3L74_00855	chromosome	UQI36405.1	nirC	nitrite transporter NirC	-	116222	117031
M3L74_00860	chromosome	UQI36406.1	nirD	nitrite reductase small subunit NirD	-	117218	117544
M3L74_00865	chromosome	UQI36407.1	nirB	NADPH-nitrite reductase large subunit	-	117541	120084
M3L74_00870	chromosome	UQI36408.1	tsgA	MFS transporter TsgA	-	120391	121572
M3L74_00875	chromosome	UQI36409.1	ppiA	peptidylprolyl isomerase A	+	121837	122409
M3L74_00880	chromosome	UQI36410.1	-	YhfG family protein	+	122516	122683
M3L74_00885	chromosome	UQI36411.1	-	putative adenosine monophosphate-protein transferase Fic	+	122673	123275
M3L74_00890	chromosome	UQI36412.1	pabA	aminodeoxychorismate synthase component 2	+	123307	123870
M3L74_00895	chromosome	UQI36413.1	-	aspartate aminotransferase family protein	+	123956	125173
M3L74_00900	chromosome	UQI36414.1	-	YccS/YhfK family putative transporter	-	125269	127356
M3L74_00905	chromosome	UQI36415.1	crp	cAMP-activated global transcriptional regulator CRP	-	127408	128040
M3L74_00910	chromosome	UQI36416.1	-	OsmC family protein	+	128347	128751
M3L74_00915	chromosome	UQI36417.1	-	phosphoribulokinase	-	128850	129719
M3L74_00920	chromosome	UQI36418.1	-	YheU family protein	-	129773	129991
M3L74_00925	chromosome	UQI36419.1	-	hydrolase	-	129988	131010
M3L74_00930	chromosome	UQI36420.1	-	NUDIX hydrolase	-	131092	131811
M3L74_00935	chromosome	UQI36421.1	prs	ribose-phosphate diphosphokinase	+	132003	132863
M3L74_00940	chromosome	UQI36422.1	-	nicotinate phosphoribosyltransferase	+	132878	134368
M3L74_00945	chromosome	UQI36423.1	-	ABC transporter ATP-binding protein	-	134478	136379
M3L74_00950	chromosome	UQI38565.1	kefG	glutathione-regulated potassium-efflux system ancillary protein KefG	+	136512	137063
M3L74_00955	chromosome	UQI36424.1	kefB	glutathione-regulated potassium-efflux system protein KefB	+	137063	138868
M3L74_00960	chromosome	UQI36425.1	-	YheV family putative metal-binding protein	+	138878	139078
M3L74_00965	chromosome	UQI36426.1	slyD	peptidylprolyl isomerase	+	139173	139778
M3L74_00970	chromosome	UQI36427.1	-	SlyX family protein	-	139977	140195
M3L74_00975	chromosome	UQI36428.1	fkpA	FKBP-type peptidyl-prolyl cis-trans isomerase	+	140428	141246
M3L74_00980	chromosome	UQI36429.1	-	transcriptional regulator	+	141414	142136
M3L74_00985	chromosome	UQI36430.1	tusD	sulfurtransferase complex subunit TusD	+	142136	142522
M3L74_00990	chromosome	UQI36431.1	tusC	sulfurtransferase complex subunit TusC	+	142522	142881
M3L74_00995	chromosome	UQI36432.1	tusB	sulfurtransferase complex subunit TusB	+	142889	143176
M3L74_01000	chromosome	UQI36433.1	rpsL	30S ribosomal protein S12	+	143302	143676
M3L74_01005	chromosome	UQI36434.1	rpsG	30S ribosomal protein S7	+	143772	144242
M3L74_01010	chromosome	UQI36435.1	fusA	elongation factor G	+	144339	146453
M3L74_01015	chromosome	UQI36436.1	tuf	elongation factor Tu	+	146523	147707
M3L74_01020	chromosome	UQI36437.1	bfd	bacterioferritin-associated ferredoxin	+	147893	148087
M3L74_01025	chromosome	UQI36438.1	bfr	bacterioferritin	+	148159	148635
M3L74_01030	chromosome	UQI36439.1	-	A24 family peptidase	-	148632	149099
M3L74_01035	chromosome	UQI36440.1	rpsJ	30S ribosomal protein S10	+	149479	149790
M3L74_01040	chromosome	UQI36441.1	rplC	50S ribosomal protein L3	+	149823	150452
M3L74_01045	chromosome	UQI36442.1	rplD	50S ribosomal protein L4	+	150463	151068
M3L74_01050	chromosome	UQI36443.1	rplW	50S ribosomal protein L23	+	151065	151367
M3L74_01055	chromosome	UQI36444.1	rplB	50S ribosomal protein L2	+	151385	152206
M3L74_01060	chromosome	UQI36445.1	rpsS	30S ribosomal protein S19	+	152223	152501
M3L74_01065	chromosome	UQI36446.1	rplV	50S ribosomal protein L22	+	152516	152848
M3L74_01070	chromosome	UQI36447.1	rpsC	30S ribosomal protein S3	+	152866	153567
M3L74_01075	chromosome	UQI36448.1	rplP	50S ribosomal protein L16	+	153580	153990
M3L74_01080	chromosome	UQI36449.1	rpmC	50S ribosomal protein L29	+	153990	154181
M3L74_01085	chromosome	UQI36450.1	rpsQ	30S ribosomal protein S17	+	154181	154435
M3L74_01090	chromosome	UQI36451.1	rplN	50S ribosomal protein L14	+	154599	154970
M3L74_01095	chromosome	UQI36452.1	rplX	50S ribosomal protein L24	+	154981	155295
M3L74_01100	chromosome	UQI36453.1	rplE	50S ribosomal protein L5	+	155310	155849
M3L74_01105	chromosome	UQI36454.1	rpsN	30S ribosomal protein S14	+	155864	156169
M3L74_01110	chromosome	UQI36455.1	rpsH	30S ribosomal protein S8	+	156200	156592
M3L74_01115	chromosome	UQI36456.1	rplF	50S ribosomal protein L6	+	156605	157138
M3L74_01120	chromosome	UQI36457.1	rplR	50S ribosomal protein L18	+	157148	157501
M3L74_01125	chromosome	UQI36458.1	rpsE	30S ribosomal protein S5	+	157516	158019
M3L74_01130	chromosome	UQI36459.1	rpmD	50S ribosomal protein L30	+	158023	158202
M3L74_01135	chromosome	UQI36460.1	rplO	50S ribosomal protein L15	+	158206	158640
M3L74_01140	chromosome	UQI36461.1	secY	preprotein translocase subunit SecY	+	158648	159979
M3L74_01145	chromosome	UQI36462.1	rpmJ	50S ribosomal protein L36	+	160010	160126
M3L74_01150	chromosome	UQI36463.1	rpsM	30S ribosomal protein S13	+	160273	160629
M3L74_01155	chromosome	UQI36464.1	rpsK	30S ribosomal protein S11	+	160646	161035
M3L74_01160	chromosome	UQI36465.1	rpsD	30S ribosomal protein S4	+	161069	161689
M3L74_01165	chromosome	UQI36466.1	rpoA	DNA-directed RNA polymerase subunit alpha	+	161715	162704
M3L74_01170	chromosome	UQI36467.1	rplQ	50S ribosomal protein L17	+	162745	163128
M3L74_01175	chromosome	UQI36468.1	-	DUF1992 domain-containing protein	+	163236	163604
M3L74_01180	chromosome	UQI36469.1	zntR	Zn(2+)-responsive transcriptional regulator	+	163615	164040
M3L74_01185	chromosome	UQI36470.1	arfA	alternative ribosome-rescue factor ArfA	+	164098	164316
M3L74_01190	chromosome	UQI36471.1	mscL	large-conductance mechanosensitive channel protein MscL	-	164313	164726
M3L74_01195	chromosome	UQI36472.1	trkA	Trk system potassium transporter TrkA	-	164868	166244
M3L74_01200	chromosome	UQI36473.1	rsmB	16S rRNA (cytosine(967)-C(5))-methyltransferase RsmB	-	166266	167555
M3L74_01205	chromosome	UQI36474.1	fmt	methionyl-tRNA formyltransferase	-	167607	168554
M3L74_01210	chromosome	UQI36475.1	def	peptide deformylase	-	168569	169078
M3L74_01215	chromosome	UQI36476.1	dprA	DNA-protecting protein DprA	+	169208	170332
M3L74_01220	chromosome	UQI36477.1	smg	DUF494 family protein Smg	+	170304	170777
M3L74_01225	chromosome	UQI36478.1	-	topoisomerase DNA-binding C4 zinc finger domain-containing protein	+	170804	171346
M3L74_01230	chromosome	UQI36479.1	tsaC	L-threonylcarbamoyladenylate synthase type 1 TsaC	+	171351	171923
M3L74_01235	chromosome	UQI36480.1	aroE	shikimate dehydrogenase	+	171925	172746
M3L74_01240	chromosome	UQI36481.1	-	DUF1488 domain-containing protein	+	172743	173000
M3L74_01245	chromosome	UQI36482.1	-	gamma carbonic anhydrase family protein	-	172976	173530
M3L74_01285	chromosome	UQI36483.1	-	amino acid ABC transporter ATP-binding protein	-	179516	180274
M3L74_01290	chromosome	UQI38566.1	-	amino acid ABC transporter permease	-	180282	181385
M3L74_01295	chromosome	UQI36484.1	-	amino acid ABC transporter permease	-	181395	182576
M3L74_01300	chromosome	UQI36485.1	-	amino acid ABC transporter substrate-binding protein	-	182646	183671
M3L74_01305	chromosome	UQI36486.1	-	lipoprotein	-	184132	184353
M3L74_01310	chromosome	UQI36487.1	-	efflux RND transporter permease subunit	-	184624	187737
M3L74_01315	chromosome	UQI36488.1	-	efflux RND transporter periplasmic adaptor subunit	-	187749	188909
M3L74_01320	chromosome	UQI36489.1	envR	acrEF/envCD operon transcriptional regulator	+	189329	189985
M3L74_01325	chromosome	UQI36490.1	-	DUF2556 family protein	-	190031	190195
M3L74_01330	chromosome	UQI36491.1	yhdJ	adenine-specific DNA-methyltransferase	-	190278	191162
M3L74_01335	chromosome	UQI36492.1	fis	DNA-binding transcriptional regulator Fis	-	191251	191547
M3L74_01340	chromosome	UQI36493.1	dusB	tRNA dihydrouridine synthase DusB	-	191573	192538
M3L74_01345	chromosome	UQI36494.1	-	carbonic anhydrase family protein	-	192837	193568
M3L74_01350	chromosome	UQI36495.1	prmA	50S ribosomal protein L11 methyltransferase	-	193742	194623
M3L74_01355	chromosome	UQI36496.1	panF	sodium/pantothenate symporter	-	194635	196086
M3L74_01360	chromosome	UQI36497.1	-	YhdT family protein	-	196076	196318
M3L74_01365	chromosome	UQI36498.1	accC	acetyl-CoA carboxylase biotin carboxylase subunit	-	196426	197775
M3L74_01370	chromosome	UQI36499.1	accB	acetyl-CoA carboxylase biotin carboxyl carrier protein	-	197786	198256
M3L74_01375	chromosome	UQI36500.1	msrQ	protein-methionine-sulfoxide reductase heme-binding subunit MsrQ	-	198649	199248
M3L74_01380	chromosome	UQI36501.1	msrP	protein-methionine-sulfoxide reductase catalytic subunit MsrP	-	199249	200253
M3L74_01385	chromosome	UQI36502.1	-	oxidoreductase	-	200373	201347
M3L74_01390	chromosome	UQI36503.1	csrD	RNase E specificity factor CsrD	+	201573	203513
M3L74_01395	chromosome	UQI36504.1	-	hypothetical protein	-	203522	203842
M3L74_01400	chromosome	UQI36505.1	mreB	rod shape-determining protein MreB	+	203820	204863
M3L74_01405	chromosome	UQI36506.1	mreC	rod shape-determining protein MreC	+	204930	205952
M3L74_01410	chromosome	UQI36507.1	mreD	rod shape-determining protein MreD	+	205953	206441
M3L74_01415	chromosome	UQI36508.1	-	Maf-like protein	+	206449	207042
M3L74_01420	chromosome	UQI36509.1	rng	ribonuclease G	+	207032	208501
M3L74_01425	chromosome	UQI36510.1	yhdP	AsmA2 domain-containing protein YhdP	+	208613	212428
M3L74_01430	chromosome	UQI38567.1	tldD	metalloprotease TldD	+	212590	214035
M3L74_01435	chromosome	UQI36511.1	aaeR	HTH-type transcriptional activator AaeR	-	214122	215051
M3L74_01440	chromosome	UQI36512.1	aaeX	p-hydroxybenzoic acid efflux pump operon protein AaeX	+	215236	215439
M3L74_01445	chromosome	UQI36513.1	aaeA	p-hydroxybenzoic acid efflux pump subunit AaeA	+	215447	216379
M3L74_01450	chromosome	UQI36514.1	aaeB	p-hydroxybenzoic acid efflux pump subunit AaeB	+	216385	218352
M3L74_01455	chromosome	UQI36515.1	-	hypothetical protein	+	218472	218750
M3L74_01460	chromosome	UQI36516.1	yhcN	peroxide/acid stress response protein YhcN	-	218808	219074
M3L74_01465	chromosome	UQI36517.1	argR	transcriptional regulator ArgR	-	219451	219921
M3L74_01470	chromosome	UQI36518.1	mdh	malate dehydrogenase	+	220358	221293
M3L74_01475	chromosome	UQI36519.1	degS	outer membrane-stress sensor serine endopeptidase DegS	-	221436	222503
M3L74_01480	chromosome	UQI36520.1	degQ	serine endoprotease DegQ	-	222593	223960
M3L74_01485	chromosome	UQI36521.1	-	DUF1043 family protein	-	224129	224527
M3L74_01490	chromosome	UQI36522.1	zapE	cell division protein ZapE	+	224720	225847
M3L74_01495	chromosome	UQI36523.1	rplM	50S ribosomal protein L13	+	226066	226494
M3L74_01500	chromosome	UQI36524.1	rpsI	30S ribosomal protein S9	+	226510	226902
M3L74_01505	chromosome	UQI36525.1	sspA	stringent starvation protein A	+	227219	227857
M3L74_01510	chromosome	UQI36526.1	sspB	ClpXP protease specificity-enhancing factor	+	227863	228366
M3L74_01515	chromosome		dcuC	anaerobic C4-dicarboxylate transporter DcuC	-	228423	229778
M3L74_01520	chromosome	UQI36527.1	nanR	transcriptional regulator NanR	+	230139	230930
M3L74_01525	chromosome	UQI36528.1	nanA	N-acetylneuraminate lyase	+	231190	232083
M3L74_01530	chromosome	UQI36529.1	-	MFS transporter	+	232195	233685
M3L74_01535	chromosome	UQI36530.1	nanK	N-acetylmannosamine kinase	+	233792	234661
M3L74_01540	chromosome	UQI38568.1	-	YhcH/YjgK/YiaL family protein	+	234664	235131
M3L74_01545	chromosome	UQI36531.1	-	cytosine deaminase	-	235190	236470
M3L74_01550	chromosome	UQI36532.1	codB	cytosine permease	-	236460	237710
M3L74_01555	chromosome		-	DUF1016 domain-containing protein	-	237834	237968
M3L74_01560	chromosome	UQI36533.1	-	glutamate synthase small subunit	-	238064	239482
M3L74_01565	chromosome	UQI36534.1	gltB	glutamate synthase large subunit	-	239495	243955
M3L74_01570	chromosome	UQI38569.1	-	TIGR01212 family radical SAM protein	+	244640	245569
M3L74_01575	chromosome	UQI36535.1	arcB	aerobic respiration two-component sensor histidine kinase ArcB	+	245775	248111
M3L74_01580	chromosome	UQI36536.1	elbB	isoprenoid biosynthesis glyoxalase ElbB	+	248341	248994
M3L74_01585	chromosome	UQI36537.1	mtgA	monofunctional biosynthetic peptidoglycan transglycosylase	+	248991	249710
M3L74_01590	chromosome	UQI36538.1	npr	PTS phosphocarrier protein NPr	-	249841	250113
M3L74_01595	chromosome	UQI36539.1	rapZ	RNase adapter RapZ	-	250110	250964
M3L74_01600	chromosome	UQI36540.1	ptsN	PTS IIA-like nitrogen regulatory protein PtsN	-	251010	251501
M3L74_01605	chromosome	UQI36541.1	hpf	ribosome hibernation promoting factor	-	251585	251872
M3L74_01610	chromosome	UQI36542.1	rpoN	RNA polymerase factor sigma-54	-	251895	253328
M3L74_01615	chromosome	UQI36543.1	lptB	LPS export ABC transporter ATP-binding protein	-	253375	254100
M3L74_01620	chromosome	UQI36544.1	lptA	lipopolysaccharide ABC transporter substrate-binding protein LptA	-	254107	254655
M3L74_01625	chromosome	UQI36545.1	lptC	LPS export ABC transporter periplasmic protein LptC	-	254624	255199
M3L74_01630	chromosome	UQI36546.1	kdsC	3-deoxy-manno-octulosonate-8-phosphatase KdsC	-	255196	255762
M3L74_01635	chromosome	UQI36547.1	kdsD	arabinose-5-phosphate isomerase KdsD	-	255783	256769
M3L74_01640	chromosome	UQI36548.1	-	calcium/sodium antiporter	-	256783	257760
M3L74_01645	chromosome	UQI36549.1	mlaF	phospholipid ABC transporter ATP-binding protein MlaF	+	257976	258776
M3L74_01650	chromosome	UQI36550.1	mlaE	lipid asymmetry maintenance ABC transporter permease subunit MlaE	+	258796	259578
M3L74_01655	chromosome	UQI36551.1	mlaD	outer membrane lipid asymmetry maintenance protein MlaD	+	259583	260140
M3L74_01660	chromosome	UQI36552.1	mlaC	phospholipid-binding protein MlaC	+	260159	260794
M3L74_01665	chromosome	UQI36553.1	mlaB	lipid asymmetry maintenance protein MlaB	+	260794	261087
M3L74_01670	chromosome	UQI36554.1	ibaG	BolA family iron metabolism protein IbaG	+	261257	261511
M3L74_01675	chromosome	UQI36555.1	murA	UDP-N-acetylglucosamine 1-carboxyvinyltransferase	+	261565	262824
M3L74_01680	chromosome	UQI36556.1	sfsB	DNA-binding transcriptional regulator SfsB	-	262881	263165
M3L74_01685	chromosome	UQI36557.1	ispB	octaprenyl diphosphate synthase	-	263389	264360
M3L74_01690	chromosome	UQI36558.1	rplU	50S ribosomal protein L21	+	264619	264930
M3L74_01695	chromosome	UQI36559.1	rpmA	50S ribosomal protein L27	+	264950	265207
M3L74_01700	chromosome	UQI36560.1	-	DMT family transporter	+	265335	266300
M3L74_01705	chromosome	UQI36561.1	cgtA	Obg family GTPase CgtA	+	266316	267488
M3L74_01710	chromosome	UQI36562.1	dacB	serine-type D-Ala-D-Ala carboxypeptidase	-	267581	269014
M3L74_01715	chromosome	UQI36563.1	greA	transcription elongation factor GreA	+	269263	269739
M3L74_01720	chromosome	UQI36564.1	yhbY	ribosome assembly RNA-binding protein YhbY	-	269893	270186
M3L74_01725	chromosome	UQI36565.1	rlmE	23S rRNA (uridine(2552)-2'-O)-methyltransferase RlmE	+	270312	270941
M3L74_01730	chromosome	UQI36566.1	ftsH	ATP-dependent zinc metalloprotease FtsH	+	271041	272975
M3L74_01735	chromosome	UQI36567.1	folP	dihydropteroate synthase	+	273074	273922
M3L74_01740	chromosome	UQI36568.1	glmM	phosphoglucosamine mutase	+	273915	275252
M3L74_01745	chromosome	UQI36569.1	dcuC	C4-dicarboxylate transporter DcuC	-	275297	276763
M3L74_01750	chromosome	UQI36570.1	iadA	beta-aspartyl-peptidase	-	276774	277907
M3L74_01755	chromosome	UQI36571.1	-	LysR family transcriptional regulator	+	278056	278949
M3L74_01760	chromosome	UQI36572.1	secG	preprotein translocase subunit SecG	+	279117	279449
M3L74_01770	chromosome	UQI36573.1	argG	argininosuccinate synthase	-	279748	281091
M3L74_01780	chromosome	UQI36574.1	rimP	ribosome maturation factor RimP	+	281709	282161
M3L74_01785	chromosome	UQI36575.1	nusA	transcription termination factor NusA	+	282190	283677
M3L74_01790	chromosome	UQI36576.1	infB	translation initiation factor IF-2	+	283702	286392
M3L74_01795	chromosome	UQI36577.1	rbfA	30S ribosome-binding factor RbfA	+	286539	286943
M3L74_01800	chromosome	UQI36578.1	truB	tRNA pseudouridine(55) synthase TruB	+	286943	287887
M3L74_01805	chromosome	UQI36579.1	rpsO	30S ribosomal protein S15	+	288161	288430
M3L74_01810	chromosome	UQI36580.1	pnp	polyribonucleotide nucleotidyltransferase	+	288677	290809
M3L74_01815	chromosome	UQI36581.1	nlpI	lipoprotein NlpI	+	290919	291803
M3L74_01820	chromosome	UQI38570.1	yrbN	protein YrbN	+	291910	291990
M3L74_01825	chromosome	UQI36582.1	-	DEAD/DEAH family ATP-dependent RNA helicase	+	291983	293911
M3L74_01830	chromosome	UQI36583.1	mtr	tryptophan permease	+	294049	295293
M3L74_01835	chromosome	UQI36584.1	-	luciferase-like monooxygenase	-	295381	296388
M3L74_01840	chromosome	UQI36585.1	-	U32 family peptidase	-	296565	297461
M3L74_01845	chromosome	UQI36586.1	-	U32 family peptidase	-	297452	298447
M3L74_01850	chromosome	UQI36587.1	-	SCP2 domain-containing protein	+	298668	299192
M3L74_01855	chromosome	UQI36588.1	-	N-acetyltransferase	+	299186	299689
M3L74_01860	chromosome	UQI38571.1	-	GIY-YIG nuclease family protein	-	299676	299975
M3L74_01865	chromosome	UQI36589.1	-	YhbP family protein	+	300028	300456
M3L74_01870	chromosome	UQI36590.1	-	NAD(P)H-binding protein	+	300494	301129
M3L74_01875	chromosome	UQI36591.1	yraP	divisome-associated lipoprotein YraP	-	301223	301798
M3L74_01880	chromosome	UQI36592.1	diaA	DnaA initiator-associating protein DiaA	-	301808	302398
M3L74_01885	chromosome	UQI36593.1	-	YraN family protein	-	302433	302828
M3L74_01890	chromosome	UQI36594.1	-	penicillin-binding protein activator	-	302786	304837
M3L74_01895	chromosome	UQI36595.1	rsmI	16S rRNA (cytidine(1402)-2'-O)-methyltransferase	+	304901	305764
M3L74_01900	chromosome	UQI36596.1	-	Fic family protein	+	305767	306768
M3L74_01905	chromosome	UQI36597.1	-	galactosamine-6-phosphate isomerase	-	306772	307491
M3L74_01910	chromosome	UQI36598.1	agaD	PTS galactosamine transporter subunit IID	-	307545	308336
M3L74_01915	chromosome	UQI36599.1	agaC	PTS galactosamine transporter subunit IIC	-	308326	309132
M3L74_01920	chromosome	UQI36600.1	agaB	PTS galactosamine transporter subunit IIB	-	309183	309659
M3L74_01925	chromosome		-	class II fructose-bisphosphate aldolase	-	309846	310163
M3L74_01930	chromosome	UQI36601.1	-	IS1-like element IS1B family transposase	-	310186	310883
M3L74_01935	chromosome	UQI36602.1	-	carbohydrate ABC transporter permease	-	310917	311504
M3L74_01940	chromosome	UQI36603.1	-	sugar ABC transporter permease	-	311515	312459
M3L74_01945	chromosome	UQI36604.1	-	sugar ABC transporter substrate-binding protein	-	312538	313797
M3L74_01950	chromosome	UQI36605.1	garD	galactarate dehydratase	-	314153	315724
M3L74_01955	chromosome	UQI36606.1	garP	galactarate/glucarate/glycerate transporter GarP	+	316128	317462
M3L74_01960	chromosome	UQI36607.1	garL	2-dehydro-3-deoxyglucarate aldolase	+	317478	318248
M3L74_01965	chromosome	UQI36608.1	garR	2-hydroxy-3-oxopropionate reductase	+	318279	319169
M3L74_01970	chromosome	UQI36609.1	garK	glycerate 2-kinase	+	319235	320380
M3L74_01980	chromosome	UQI36610.1	tdcA	transcriptional regulator TdcA	+	321758	322696
M3L74_01985	chromosome	UQI36611.1	tdcB	bifunctional threonine ammonia-lyase/L-serine ammonia-lyase TdcB	+	322795	323784
M3L74_01990	chromosome	UQI36612.1	tdcC	threonine/serine transporter TdcC	+	323807	325138
M3L74_01995	chromosome	UQI36613.1	tdcD	propionate kinase	+	325170	326378
M3L74_02000	chromosome	UQI36614.1	pflB	formate C-acetyltransferase	+	326407	328701
M3L74_02005	chromosome	UQI36615.1	-	enamine/imine deaminase	+	328715	329110
M3L74_02010	chromosome	UQI36616.1	tdcG	L-serine ammonia-lyase	+	329198	330562
M3L74_02015	chromosome	UQI36617.1	-	amino acid permease	+	330846	332177
M3L74_02020	chromosome	UQI36618.1	-	serine dehydratase subunit alpha family protein	+	332202	333512
M3L74_02025	chromosome	UQI36619.1	-	hypothetical protein	-	333567	333716
M3L74_02030	chromosome	UQI36620.1	-	pirin family protein	-	333743	334444
M3L74_02035	chromosome	UQI36621.1	yhaJ	DNA-binding transcriptional regulator YhaJ	+	334549	335445
M3L74_02040	chromosome	UQI36622.1	-	DUF805 domain-containing protein	-	335537	335896
M3L74_02045	chromosome	UQI36623.1	-	DUF805 domain-containing protein	-	336114	336479
M3L74_02050	chromosome	UQI36624.1	-	glutathione S-transferase family protein	-	337343	338329
M3L74_02055	chromosome	UQI38572.1	-	DoxX family protein	-	338402	338794
M3L74_02060	chromosome	UQI36625.1	-	YqjK-like family protein	-	338968	339267
M3L74_02065	chromosome	UQI36626.1	-	phage holin family protein	-	339267	339662
M3L74_02070	chromosome	UQI36627.1	-	YqjD family protein	-	339665	339970
M3L74_02075	chromosome	UQI36628.1	-	DUF1090 domain-containing protein	-	340004	340372
M3L74_02080	chromosome	UQI38573.1	mzrA	EnvZ/OmpR regulon moderator MzrA	-	340521	340889
M3L74_02085	chromosome	UQI36629.1	-	DedA family protein	-	340908	341570
M3L74_02090	chromosome	UQI36630.1	exuR	transcriptional regulator ExuR	-	341919	342695
M3L74_02095	chromosome	UQI36631.1	-	MFS transporter	-	342830	344131
M3L74_02100	chromosome	UQI36632.1	uxaC	glucuronate isomerase	+	344604	346016
M3L74_02105	chromosome	UQI36633.1	-	altronate dehydratase family protein	+	346032	347519
M3L74_02110	chromosome	UQI36634.1	-	YgjV family protein	+	347654	348208
M3L74_02115	chromosome	UQI36635.1	sstT	serine/threonine transporter SstT	-	348225	349469
M3L74_02120	chromosome	UQI36636.1	-	TerC family protein	-	349712	350680
M3L74_02125	chromosome	UQI36637.1	-	Gfo/Idh/MocA family oxidoreductase	-	350952	351950
M3L74_02130	chromosome	UQI36638.1	-	M48 family metallopeptidase	-	352023	352523
M3L74_02135	chromosome	UQI36639.1	rlmG	23S rRNA (guanine(1835)-N(2))-methyltransferase RlmG	+	352608	353744
M3L74_02140	chromosome	UQI36640.1	-	NADPH-dependent 2,4-dienoyl-CoA reductase	-	353863	355881
M3L74_02145	chromosome	UQI36641.1	ygjK	alpha-glucosidase	-	356110	358461
M3L74_02150	chromosome	UQI36642.1	-	hypothetical protein	-	358477	359538
M3L74_02155	chromosome	UQI36643.1	-	amino acid permease	-	359746	361179
M3L74_02160	chromosome	UQI36644.1	-	beta-galactosidase subunit beta	-	361246	361695
M3L74_02165	chromosome	UQI36645.1	ebgA	beta-galactosidase subunit alpha	-	361692	364784
M3L74_02170	chromosome	UQI36646.1	ebgR	transcriptional regulator EbgR	-	364992	365975
M3L74_02175	chromosome	UQI36647.1	-	tRNA-binding protein	+	366184	366516
M3L74_02180	chromosome	UQI36648.1	ygjG	putrescine aminotransferase	-	366590	367969
M3L74_02185	chromosome	UQI36649.1	-	methyl-accepting chemotaxis protein	+	368400	369920
M3L74_02190	chromosome	UQI36650.1	-	PadR family transcriptional regulator	-	369974	370651
M3L74_02195	chromosome	UQI36651.1	-	siderophore-interacting protein	+	370888	371670
M3L74_02200	chromosome	UQI36652.1	-	helix-turn-helix transcriptional regulator	-	371667	372515
M3L74_02205	chromosome	UQI36653.1	cfa	cyclopropane fatty acyl phospholipid synthase	+	372583	373737
M3L74_02210	chromosome	UQI36654.1	-	glycerone kinase	-	373827	375485
M3L74_02215	chromosome	UQI36655.1	-	hypothetical protein	-	375604	375858
M3L74_02220	chromosome	UQI36656.1	-	glycerol dehydrogenase	+	376048	377145
M3L74_02225	chromosome	UQI36657.1	dhaR	dihydroxyacetone kinase operon transcriptional regulator DhaR	+	377237	379162
M3L74_02230	chromosome	UQI36658.1	-	cob(I)yrinic acid a,c-diamide adenosyltransferase	-	379140	379670
M3L74_02235	chromosome	UQI36659.1	-	glycerol dehydratase reactivase beta/small subunit family protein	-	379671	380024
M3L74_02240	chromosome	UQI36660.1	dhaT	1,3-propanediol dehydrogenase	-	380041	381204
M3L74_02245	chromosome	UQI36661.1	-	heme-binding protein	-	381227	381655
M3L74_02250	chromosome	UQI36662.1	-	propanediol/glycerol family dehydratase large subunit	+	382048	383715
M3L74_02255	chromosome	UQI36663.1	-	propanediol/glycerol family dehydratase medium subunit	+	383727	384311
M3L74_02260	chromosome	UQI36664.1	-	diol dehydratase small subunit	+	384314	384742
M3L74_02265	chromosome	UQI36665.1	-	diol dehydratase reactivase subunit alpha	+	384753	386567
M3L74_02270	chromosome	UQI36666.1	-	DUF1889 family protein	+	386677	387000
M3L74_02275	chromosome	UQI36667.1	-	integrase arm-type DNA-binding domain-containing protein	+	387465	388781
M3L74_02280	chromosome	UQI36668.1	-	Fic family protein	+	388786	389400
M3L74_02285	chromosome	UQI36669.1	-	hypothetical protein	-	389397	389555
M3L74_02290	chromosome	UQI36670.1	-	hypothetical protein	+	389786	390787
M3L74_02295	chromosome	UQI36671.1	-	AlpA family transcriptional regulator	+	390895	391131
M3L74_02300	chromosome		-	YfjI family protein	+	391255	391674
M3L74_02305	chromosome	UQI36672.1	-	IS1-like element IS1B family transposase	-	391703	392400
M3L74_02310	chromosome		-	YfjI family protein	+	392482	393438
M3L74_02315	chromosome	UQI38574.1	-	inovirus Gp2 family protein	+	393630	394250
M3L74_02320	chromosome	UQI36673.1	-	hypothetical protein	-	394319	394966
M3L74_02325	chromosome	UQI36674.1	-	IS5 family transposase	+	395118	396086
M3L74_02330	chromosome	UQI36675.1	-	IS110 family transposase	-	396425	397447
M3L74_02335	chromosome	UQI36676.1	-	capsular biosynthesis protein	-	397954	399198
M3L74_02340	chromosome	UQI36677.1	-	capsular polysaccharide biosynthesis protein	-	399288	401261
M3L74_02345	chromosome	UQI36678.1	-	capsular biosynthesis protein	-	401308	402045
M3L74_02350	chromosome	UQI36679.1	-	aminoglycoside phosphotransferase family protein	-	402049	403671
M3L74_02355	chromosome	UQI36680.1	-	HAD hydrolase family protein	-	403668	404063
M3L74_02360	chromosome	UQI36681.1	-	hypothetical protein	-	404060	405748
M3L74_02365	chromosome	UQI36682.1	-	CDP-glycerol:glycerophosphate glycerophosphotransferase	-	405985	409818
M3L74_02370	chromosome	UQI36683.1	-	stealth family protein	-	409811	410923
M3L74_02375	chromosome	UQI36684.1	galU	UTP--glucose-1-phosphate uridylyltransferase GalU	-	410962	411843
M3L74_02380	chromosome	UQI36685.1	-	sugar transporter	-	412000	413202
M3L74_02385	chromosome	UQI36686.1	-	ABC transporter ATP-binding protein	-	413218	413868
M3L74_02390	chromosome	UQI36687.1	-	ABC transporter permease	-	413880	414680
M3L74_02395	chromosome	UQI36688.1	-	polysaccharide export protein	-	414735	416498
M3L74_02400	chromosome	UQI36689.1	-	hypothetical protein	-	416516	416890
M3L74_02405	chromosome	UQI36690.1	-	Tn3 family transposase	-	417435	420443
M3L74_02410	chromosome	UQI36691.1	-	recombinase family protein	+	420602	420745
M3L74_02415	chromosome		-	transposase	+	420790	421035
M3L74_02420	chromosome		-	helix-turn-helix domain-containing protein	+	421103	421432
M3L74_02425	chromosome	UQI38777.1	-	hypothetical protein	+	421380	421709
M3L74_02430	chromosome	UQI38575.1	-	helix-turn-helix transcriptional regulator	+	422110	422403
M3L74_02435	chromosome	UQI36692.1	-	type II toxin-antitoxin system HipA family toxin	+	422408	423733
M3L74_02440	chromosome	UQI36693.1	-	hypothetical protein	+	423794	424000
M3L74_02445	chromosome	UQI36694.1	-	hypothetical protein	+	424102	424512
M3L74_02450	chromosome	UQI36695.1	-	HNH endonuclease	+	424525	425340
M3L74_02455	chromosome		-	IS5-like element ISKpn26 family transposase	+	425423	426202
M3L74_02460	chromosome	UQI36696.1	-	transposase	+	426286	426726
M3L74_02465	chromosome	UQI36697.1	tnpB	IS66 family insertion sequence element accessory protein TnpB	+	426723	427073
M3L74_02470	chromosome	UQI36698.1	-	IS66-like element ISKox1 family transposase	+	427104	428696
M3L74_02475	chromosome		-	IS5/IS1182 family transposase	+	428728	428838
M3L74_02480	chromosome	UQI36699.1	-	GTPase family protein	+	429112	429975
M3L74_02485	chromosome	UQI36700.1	-	DUF945 domain-containing protein	+	430067	430900
M3L74_02490	chromosome	UQI36701.1	-	WYL domain-containing protein	+	431102	431806
M3L74_02495	chromosome	UQI36702.1	-	hypothetical protein	+	431803	432417
M3L74_02500	chromosome	UQI36703.1	-	hypothetical protein	+	432506	432916
M3L74_02505	chromosome	UQI36704.1	-	DUF905 domain-containing protein	+	432994	433230
M3L74_02510	chromosome	UQI36705.1	-	antirestriction protein	+	433309	433767
M3L74_02515	chromosome	UQI36706.1	-	RadC family protein	+	433783	434259
M3L74_02520	chromosome	UQI36707.1	-	DUF987 domain-containing protein	+	434268	434489
M3L74_02525	chromosome	UQI36708.1	-	type IV toxin-antitoxin system YeeU family antitoxin	+	434508	434825
M3L74_02530	chromosome	UQI36709.1	-	toxin	+	434846	435187
M3L74_02535	chromosome	UQI36710.1	-	DUF4942 domain-containing protein	+	435303	436136
M3L74_02545	chromosome	UQI36711.1	-	tyrosine-type recombinase/integrase	-	436398	437411
M3L74_02550	chromosome	UQI36712.1	-	hypothetical protein	-	437417	437962
M3L74_02555	chromosome	UQI38576.1	-	helix-turn-helix domain-containing protein	-	437986	438609
M3L74_02560	chromosome	UQI36713.1	-	regulator	+	438710	438946
M3L74_02565	chromosome	UQI36714.1	-	phage regulatory CII family protein	+	438981	439490
M3L74_02570	chromosome	UQI36715.1	-	DUF2724 domain-containing protein	+	439498	439698
M3L74_02575	chromosome	UQI36716.1	-	DUF5347 domain-containing protein	+	439662	440003
M3L74_02580	chromosome	UQI36717.1	-	DUF2732 domain-containing protein	+	440071	440304
M3L74_02585	chromosome	UQI36718.1	-	TraR/DksA family transcriptional regulator	+	440304	440531
M3L74_02590	chromosome	UQI36719.1	-	DNA adenine methylase	+	440528	441382
M3L74_02595	chromosome	UQI36720.1	-	DNA cytosine methyltransferase	+	441379	442563
M3L74_02600	chromosome	UQI36721.1	-	replication endonuclease	+	442560	444911
M3L74_02605	chromosome	UQI36722.1	-	hypothetical protein	+	445073	445261
M3L74_02610	chromosome	UQI36723.1	-	DinI family protein	+	445273	445506
M3L74_02615	chromosome	UQI36724.1	-	DUF4145 domain-containing protein	+	445838	446536
M3L74_02620	chromosome	UQI36725.1	-	phage portal protein	-	446545	447585
M3L74_02625	chromosome	UQI36726.1	-	terminase ATPase subunit family protein	-	447585	449351
M3L74_02630	chromosome	UQI36727.1	-	GPO family capsid scaffolding protein	+	449494	450327
M3L74_02635	chromosome	UQI36728.1	-	phage major capsid protein, P2 family	+	450344	451408
M3L74_02640	chromosome	UQI36729.1	gpM	phage terminase small subunit	+	451412	452062
M3L74_02645	chromosome	UQI36730.1	-	head completion/stabilization protein	+	452156	452620
M3L74_02650	chromosome	UQI36731.1	-	tail protein X	+	452620	452823
M3L74_02655	chromosome	UQI36732.1	-	phage holin family protein	+	452827	453042
M3L74_02660	chromosome	UQI36733.1	-	lysozyme	+	453023	453532
M3L74_02665	chromosome	UQI36734.1	-	DNZ54_00345 family protein	+	453537	453911
M3L74_02670	chromosome	UQI36735.1	lysB	Rz-like lysis system protein LysB	+	453908	454336
M3L74_02675	chromosome	UQI38577.1	lysC	Rz1-like lysis system protein LysC	+	454221	454469
M3L74_02680	chromosome	UQI36736.1	-	phage tail protein	+	454432	454863
M3L74_02685	chromosome	UQI36737.1	-	phage virion morphogenesis protein	+	454856	455302
M3L74_02690	chromosome	UQI36738.1	-	phage baseplate assembly protein V	+	455371	455949
M3L74_02695	chromosome	UQI36739.1	-	GPW/gp25 family protein	+	455946	456305
M3L74_02700	chromosome	UQI36740.1	-	baseplate assembly protein	+	456292	457200
M3L74_02705	chromosome	UQI36741.1	-	phage tail protein I	+	457193	457798
M3L74_02710	chromosome	UQI36742.1	-	phage tail protein	+	457795	459798
M3L74_02715	chromosome	UQI36743.1	-	hypothetical protein	+	459798	460079
M3L74_02720	chromosome		-	tail fiber assembly protein	+	460111	460323
M3L74_02725	chromosome	UQI36744.1	-	phage tail sheath protein	+	460563	461735
M3L74_02730	chromosome	UQI36745.1	-	phage major tail tube protein	+	461745	462260
M3L74_02735	chromosome	UQI36746.1	-	phage tail assembly protein	+	462315	462617
M3L74_02740	chromosome	UQI36747.1	-	GpE family phage tail protein	+	462632	462751
M3L74_02745	chromosome	UQI36748.1	-	phage tail tape measure protein	+	462744	465818
M3L74_02750	chromosome	UQI36749.1	-	phage tail protein	+	465815	466300
M3L74_02755	chromosome	UQI36750.1	-	phage late control D family protein	+	466297	467397
M3L74_02760	chromosome	UQI36751.1	-	DNA-binding transcriptional regulator	+	467467	467685
M3L74_02770	chromosome	UQI36752.1	mug	G/U mismatch-specific DNA glycosylase	+	468023	468529
M3L74_02775	chromosome	UQI36753.1	-	TonB-dependent receptor	-	468560	470557
M3L74_02780	chromosome	UQI36754.1	-	YncE family protein	-	470568	471617
M3L74_02785	chromosome	UQI36755.1	rpoD	RNA polymerase sigma factor RpoD	-	471779	473626
M3L74_02790	chromosome	UQI36756.1	dnaG	DNA primase	-	473870	475615
M3L74_02795	chromosome	UQI36757.1	rpsU	30S ribosomal protein S21	-	475853	476068
M3L74_02800	chromosome	UQI36758.1	tsaD	tRNA (adenosine(37)-N6)-threonylcarbamoyltransferase complex transferase subunit TsaD	+	476305	477318
M3L74_02805	chromosome	UQI36759.1	ureG	urease accessory protein UreG	-	477356	477973
M3L74_02810	chromosome	UQI36760.1	-	urease accessory protein UreF	-	477983	478654
M3L74_02815	chromosome	UQI36761.1	ureE	urease accessory protein UreE	-	478654	479112
M3L74_02820	chromosome	UQI36762.1	ureC	urease subunit alpha	-	479121	480824
M3L74_02825	chromosome	UQI36763.1	-	urease subunit beta	-	480817	481137
M3L74_02830	chromosome	UQI36764.1	-	urease subunit gamma	-	481147	481449
M3L74_02835	chromosome	UQI38578.1	-	urease accessory protein UreD	-	481460	482284
M3L74_02840	chromosome	UQI36765.1	-	anion permease	-	482406	483869
M3L74_02845	chromosome	UQI36766.1	ttdB	L(+)-tartrate dehydratase subunit beta	-	483918	484523
M3L74_02850	chromosome	UQI36767.1	ttdA	L(+)-tartrate dehydratase subunit alpha	-	484520	485428
M3L74_02855	chromosome	UQI36768.1	-	LysR family transcriptional regulator	+	485641	486582
M3L74_02860	chromosome	UQI36769.1	plsY	glycerol-3-phosphate 1-O-acyltransferase PlsY	-	486614	487231
M3L74_02865	chromosome	UQI36770.1	folB	bifunctional dihydroneopterin aldolase/7,8-dihydroneopterin epimerase	+	487338	487706
M3L74_02870	chromosome	UQI36771.1	bacA	undecaprenyl-diphosphate phosphatase	+	487793	488611
M3L74_02875	chromosome	UQI36772.1	-	multifunctional CCA addition/repair protein	-	488673	489914
M3L74_02880	chromosome	UQI36773.1	-	TIGR04211 family SH3 domain-containing protein	-	489976	490596
M3L74_02885	chromosome	UQI36774.1	-	inorganic triphosphatase	+	490838	492139
M3L74_02890	chromosome	UQI36775.1	glnE	bifunctional [glutamate--ammonia ligase	+	492265	495105
M3L74_02895	chromosome	UQI36776.1	hldE	bifunctional D-glycero-beta-D-manno-heptose-7-phosphate kinase/D-glycero-beta-D-manno-heptose 1-phosphate adenylyltransferase HldE	+	495165	496598
M3L74_02900	chromosome	UQI36777.1	-	flotillin family protein	-	496691	498358
M3L74_02905	chromosome	UQI36778.1	-	YqiJ family protein	-	498382	499011
M3L74_02910	chromosome	UQI36779.1	glgS	cell surface composition regulator GlgS	+	499272	499478
M3L74_02915	chromosome	UQI36780.1	ubiK	ubiquinone biosynthesis accessory factor UbiK	-	499511	499807
M3L74_02920	chromosome	UQI36781.1	ribB	3,4-dihydroxy-2-butanone-4-phosphate synthase	+	500196	500849
M3L74_02925	chromosome	UQI36782.1	-	type 1 fimbrial protein	-	500904	501977
M3L74_02930	chromosome	UQI36783.1	-	molecular chaperone	-	501974	502705
M3L74_02935	chromosome	UQI36784.1	-	fimbrial biogenesis outer membrane usher protein	-	502719	505166
M3L74_02940	chromosome	UQI36785.1	-	fimbrial protein	-	505234	505767
M3L74_02945	chromosome	UQI36786.1	-	IS1-like element IS1B family transposase	-	505801	506498
M3L74_02950	chromosome	UQI36787.1	dsbI	protein-disulfide oxidoreductase DsbI	-	507003	507674
M3L74_02955	chromosome	UQI36788.1	-	thiol:disulfide interchange protein DsbA/DsbL	-	507689	508357
M3L74_02960	chromosome	UQI36789.1	-	aryl-sulfate sulfotransferase	-	508381	510177
M3L74_02965	chromosome	UQI36790.1	zupT	zinc transporter ZupT	-	510818	511591
M3L74_02970	chromosome	UQI36791.1	ygiD	4,5-DOPA dioxygenase extradiol	+	511739	512527
M3L74_02975	chromosome	UQI36792.1	-	glutathionylspermidine synthase family protein	-	512613	513773
M3L74_02980	chromosome	UQI36793.1	-	DUF1190 family protein	-	513779	514456
M3L74_02985	chromosome	UQI36794.1	tolC	outer membrane channel protein TolC	-	514614	516092
M3L74_02990	chromosome	UQI36795.1	nudF	ADP-ribose diphosphatase	+	516291	516923
M3L74_02995	chromosome	UQI36796.1	-	DUF1249 family protein	+	516920	517342
M3L74_03000	chromosome	UQI36797.1	cpdA	3',5'-cyclic-AMP phosphodiesterase	+	517367	518194
M3L74_03005	chromosome	UQI36798.1	yqiA	esterase YqiA	+	518194	518775
M3L74_03010	chromosome	UQI36799.1	parE	DNA topoisomerase IV subunit B	+	518804	520696
M3L74_03015	chromosome	UQI36800.1	-	AraC family transcriptional regulator	-	520737	521588
M3L74_03020	chromosome	UQI36801.1	-	DUF2264 domain-containing protein	+	521754	523574
M3L74_03025	chromosome	UQI36802.1	-	oligosaccharide MFS transporter	+	523585	524853
M3L74_03030	chromosome	UQI36803.1	-	glycoside hydrolase family 88 protein	+	524877	526067
M3L74_03035	chromosome	UQI36804.1	-	antibiotic biosynthesis monooxygenase	-	526140	526454
M3L74_03040	chromosome	UQI36805.1	-	NAD(P)H-dependent oxidoreductase	-	526485	527066
M3L74_03045	chromosome	UQI38579.1	-	Hcp family type VI secretion system effector	+	527320	527799
M3L74_03050	chromosome	UQI36806.1	-	hypothetical protein	+	527802	528512
M3L74_03055	chromosome	UQI36807.1	-	DUF2645 family protein	+	528519	528851
M3L74_03060	chromosome	UQI36808.1	qseC	two-component system sensor histidine kinase QseC	-	528859	530208
M3L74_03065	chromosome	UQI36809.1	qseB	two-component system response regulator QseB	-	530205	530864
M3L74_03070	chromosome	UQI36810.1	-	YgiW/YdeI family stress tolerance OB fold protein	+	531015	531413
M3L74_03075	chromosome	UQI36811.1	parC	DNA topoisomerase IV subunit A	+	531532	533790
M3L74_03080	chromosome	UQI36812.1	plsC	1-acylglycerol-3-phosphate O-acyltransferase	+	533986	534723
M3L74_03085	chromosome	UQI36813.1	ftsP	cell division protein FtsP	+	534795	536207
M3L74_03090	chromosome	UQI38580.1	-	TrkH family potassium uptake protein	-	536224	537681
M3L74_03095	chromosome	UQI36814.1	-	YgiQ family radical SAM protein	+	537899	540070
M3L74_03100	chromosome	UQI36815.1	-	HIT family protein	-	540174	540629
M3L74_03105	chromosome	UQI36816.1	-	anion permease	-	540674	542128
M3L74_03110	chromosome	UQI36817.1	dkgA	2,5-didehydrogluconate reductase DkgA	-	542317	543144
M3L74_03115	chromosome	UQI38581.1	yqhD	alcohol dehydrogenase	-	543249	544412
M3L74_03120	chromosome	UQI36818.1	-	AraC family transcriptional regulator	+	544607	545506
M3L74_03125	chromosome	UQI36819.1	-	DedA family protein	-	545580	546239
M3L74_03130	chromosome	UQI36820.1	metC	cystathionine beta-lyase	-	546371	547558
M3L74_03135	chromosome	UQI36821.1	exbB	tol-pal system-associated acyl-CoA thioesterase	+	547976	548710
M3L74_03140	chromosome	UQI36822.1	exbD	TonB system transport protein ExbD	+	548717	549142
M3L74_03145	chromosome	UQI36823.1	-	cytoplasmic protein	-	549220	549627
M3L74_03150	chromosome	UQI36824.1	-	hypothetical protein	-	549629	550033
M3L74_03155	chromosome	UQI36825.1	-	RNA helicase	+	550138	550641
M3L74_03160	chromosome	UQI36826.1	-	aldo/keto reductase	-	550712	551752
M3L74_03165	chromosome	UQI38582.1	-	dienelactone hydrolase family protein	+	551908	552795
M3L74_03170	chromosome	UQI36827.1	-	methyl-accepting chemotaxis protein	+	553011	554651
M3L74_03175	chromosome	UQI36828.1	-	DUF2623 domain-containing protein	+	554736	555023
M3L74_03180	chromosome	UQI36829.1	hybO	hydrogenase 2 small subunit	+	555212	556330
M3L74_03185	chromosome	UQI36830.1	hybA	hydrogenase 2 operon protein HybA	+	556333	557319
M3L74_03190	chromosome	UQI36831.1	hybB	Ni/Fe-hydrogenase cytochrome b subunit	+	557309	558487
M3L74_03195	chromosome	UQI36832.1	hybC	hydrogenase 2 large subunit	+	558484	560187
M3L74_03200	chromosome	UQI36833.1	-	HyaD/HybD family hydrogenase maturation endopeptidase	+	560187	560681
M3L74_03205	chromosome	UQI36834.1	hybE	hydrogenase-2 assembly chaperone	+	560674	561162
M3L74_03210	chromosome	UQI36835.1	hypA	hydrogenase maturation nickel metallochaperone HypA	+	561155	561496
M3L74_03215	chromosome	UQI36836.1	hybG	hydrogenase maturation factor HybG	+	561527	561775
M3L74_03220	chromosome	UQI36837.1	yghU	glutathione-dependent disulfide-bond oxidoreductase	-	561871	562737
M3L74_03225	chromosome	UQI36838.1	-	FdhF/YdeP family oxidoreductase	+	562955	565243
M3L74_03230	chromosome	UQI36839.1	gss	bifunctional glutathionylspermidine amidase/synthase	+	565397	567256
M3L74_03235	chromosome	UQI36840.1	-	IS1-like element IS1B family transposase	+	567645	568342
M3L74_03240	chromosome	UQI36841.1	-	hypothetical protein	+	568624	569085
M3L74_03245	chromosome		-	helix-turn-helix domain-containing protein	+	569082	569277
M3L74_03250	chromosome		-	integrase domain-containing protein	+	570189	571070
M3L74_03255	chromosome	UQI36842.1	-	AAA family ATPase	-	571288	571845
M3L74_03260	chromosome	UQI36843.1	-	integrase arm-type DNA-binding domain-containing protein	-	572053	573312
M3L74_03270	chromosome	UQI36844.1	-	DUF554 domain-containing protein	-	573656	574363
M3L74_03275	chromosome	UQI36845.1	-	ornithine decarboxylase	+	574832	576967
M3L74_03280	chromosome	UQI36846.1	-	nucleoside permease	-	577020	578276
M3L74_03285	chromosome	UQI36847.1	mltC	membrane-bound lytic murein transglycosylase MltC	-	578488	579573
M3L74_03290	chromosome	UQI36848.1	-	oxidative damage protection protein	-	579660	579929
M3L74_03295	chromosome	UQI36849.1	mutY	A/G-specific adenine glycosylase	-	579957	581009
M3L74_03300	chromosome	UQI36850.1	trmB	tRNA (guanosine(46)-N7)-methyltransferase TrmB	+	581170	581889
M3L74_03305	chromosome	UQI36851.1	-	YggL family protein	+	581889	582215
M3L74_03310	chromosome	UQI36852.1	-	DUF2884 domain-containing protein	+	582265	582984
M3L74_03315	chromosome	UQI36853.1	ansB	L-asparaginase 2	+	583173	584219
M3L74_03320	chromosome	UQI36854.1	-	DUF1202 domain-containing protein	+	584336	585343
M3L74_03325	chromosome	UQI36855.1	hemW	radical SAM family heme chaperone HemW	-	585406	586542
M3L74_03330	chromosome	UQI36856.1	-	XTP/dITP diphosphatase	-	586535	587128
M3L74_03335	chromosome	UQI36857.1	yggU	DUF167 family protein YggU	-	587136	587426
M3L74_03340	chromosome	UQI36858.1	-	YggT family protein	-	587423	587989
M3L74_03345	chromosome	UQI36859.1	-	YggS family pyridoxal phosphate-dependent enzyme	-	588008	588712
M3L74_03350	chromosome	UQI36860.1	-	type IV pilus twitching motility protein PilT	+	588730	589710
M3L74_03355	chromosome	UQI38583.1	ruvX	Holliday junction resolvase RuvX	-	589707	590123
M3L74_03360	chromosome	UQI36861.1	-	YqgE/AlgH family protein	-	590123	590686
M3L74_03365	chromosome	UQI36862.1	gshB	glutathione synthase	-	590862	591809
M3L74_03370	chromosome	UQI36863.1	rsmE	16S rRNA (uracil(1498)-N(3))-methyltransferase	-	591829	592560
M3L74_03375	chromosome	UQI36864.1	endA	deoxyribonuclease I	-	592635	593342
M3L74_03380	chromosome	UQI36865.1	-	SprT family zinc-dependent metalloprotease	-	593437	593934
M3L74_03385	chromosome	UQI36866.1	galP	galactose/proton symporter	-	594012	595406
M3L74_03390	chromosome	UQI36867.1	metK	methionine adenosyltransferase	-	595806	596960
M3L74_03395	chromosome	UQI36868.1	yqgB	acid stress response protein YqgB	+	597608	597739
M3L74_03400	chromosome	UQI36869.1	speA	biosynthetic arginine decarboxylase	+	597748	599724
M3L74_03405	chromosome	UQI36870.1	speB	agmatinase	+	599962	600882
M3L74_03410	chromosome	UQI36871.1	-	M48 family metallopeptidase	-	601079	601837
M3L74_03415	chromosome	UQI36872.1	tkt	transketolase	+	602117	604108
M3L74_03420	chromosome	UQI36873.1	cmtB	PTS mannitol transporter subunit IIA	+	604423	604866
M3L74_03425	chromosome	UQI36874.1	-	PTS mannitol transporter subunit IICB	+	604894	606273
M3L74_03430	chromosome	UQI36875.1	-	zinc-binding dehydrogenase	+	606298	607575
M3L74_03435	chromosome	UQI36876.1	glpX	class II fructose-bisphosphatase	+	607572	608543
M3L74_03440	chromosome	UQI36877.1	-	transcriptional regulator	+	608559	609068
M3L74_03445	chromosome	UQI36878.1	-	nucleoside/nucleotide kinase family protein	+	609065	609775
M3L74_03450	chromosome	UQI36879.1	-	ATP-binding cassette domain-containing protein	-	609732	610415
M3L74_03455	chromosome	UQI36880.1	-	energy-coupling factor ABC transporter ATP-binding protein	-	610409	611086
M3L74_03460	chromosome	UQI36881.1	-	energy-coupling factor transporter transmembrane protein EcfT	-	611074	611781
M3L74_03465	chromosome	UQI36882.1	-	ECF transporter S component	-	611782	612360
M3L74_03470	chromosome	UQI36883.1	-	DNA-binding protein	-	612385	612810
M3L74_03475	chromosome	UQI36884.1	epd	erythrose-4-phosphate dehydrogenase	+	613185	614213
M3L74_03480	chromosome	UQI36885.1	pgk	phosphoglycerate kinase	+	614253	615416
M3L74_03485	chromosome	UQI36886.1	fbaA	class II fructose-bisphosphate aldolase	+	615505	616584
M3L74_03490	chromosome	UQI36887.1	-	small-conductance mechanosensitive channel MscS	+	616776	617636
M3L74_03495	chromosome	UQI38584.1	argO	arginine exporter ArgO	+	617787	618422
M3L74_03500	chromosome	UQI36888.1	-	oxidative stress defense protein	+	618516	619262
M3L74_03505	chromosome	UQI36889.1	-	LysR family transcriptional regulator	+	619386	620282
M3L74_03510	chromosome	UQI36890.1	-	acetyl-CoA hydrolase/transferase family protein	-	620279	621745
M3L74_03515	chromosome	UQI36891.1	scpB	methylmalonyl-CoA decarboxylase	-	621770	622555
M3L74_03520	chromosome	UQI36892.1	meaB	methylmalonyl Co-A mutase-associated GTPase MeaB	-	622566	623561
M3L74_03525	chromosome	UQI36893.1	scpA	methylmalonyl-CoA mutase	-	623554	625698
M3L74_03530	chromosome	UQI36894.1	argP	DNA-binding transcriptional regulator ArgP	-	625931	626824
M3L74_03535	chromosome	UQI36895.1	rpiA	ribose-5-phosphate isomerase RpiA	+	626995	627654
M3L74_03540	chromosome	UQI36896.1	serA	phosphoglycerate dehydrogenase	+	627926	629158
M3L74_03545	chromosome	UQI36897.1	-	5-formyltetrahydrofolate cyclo-ligase	-	629538	630134
M3L74_03555	chromosome	UQI36898.1	zapA	cell division protein ZapA	-	630379	630708
M3L74_03560	chromosome	UQI36899.1	-	YecA family protein	+	630876	631454
M3L74_03565	chromosome	UQI36900.1	pepP	Xaa-Pro aminopeptidase	+	631479	632804
M3L74_03570	chromosome	UQI36901.1	ubiH	2-octaprenyl-6-methoxyphenyl hydroxylase	+	632801	633979
M3L74_03575	chromosome	UQI36902.1	ubiI	FAD-dependent 2-octaprenylphenol hydroxylase	+	634119	635321
M3L74_03580	chromosome	UQI36903.1	gcvT	glycine cleavage system aminomethyltransferase GcvT	+	635774	636868
M3L74_03585	chromosome	UQI36904.1	gcvH	glycine cleavage system protein GcvH	+	636894	637283
M3L74_03590	chromosome	UQI36905.1	gcvP	aminomethyl-transferring glycine dehydrogenase	+	637415	640288
M3L74_03595	chromosome	UQI36906.1	-	SDR family oxidoreductase	+	640350	641093
M3L74_03600	chromosome	UQI36907.1	bglA	6-phospho-beta-glucosidase BglA	-	641187	642620
M3L74_03605	chromosome	UQI38585.1	-	MurR/RpiR family transcriptional regulator	-	642741	643469
M3L74_03610	chromosome	UQI36908.1	yqfB	N(4)-acetylcytidine aminohydrolase	+	643522	643833
M3L74_03615	chromosome	UQI36909.1	-	hemolysin III family protein	+	643996	644655
M3L74_03620	chromosome	UQI36910.1	ygfZ	tRNA-modifying protein YgfZ	-	644749	645729
M3L74_03625	chromosome	UQI36911.1	sdhE	FAD assembly factor SdhE	+	645986	646252
M3L74_03630	chromosome	UQI36912.1	-	protein YgfX	+	646233	646640
M3L74_03635	chromosome	UQI36913.1	fldB	flavodoxin FldB	-	646685	647206
M3L74_03640	chromosome	UQI36914.1	xerD	site-specific tyrosine recombinase XerD	+	647320	648216
M3L74_03645	chromosome	UQI36915.1	dsbC	bifunctional protein-disulfide isomerase/oxidoreductase DsbC	+	648240	648953
M3L74_03650	chromosome	UQI36916.1	recJ	single-stranded-DNA-specific exonuclease RecJ	+	648959	650692
M3L74_03655	chromosome	UQI36917.1	prfB	peptide chain release factor 2	+	650784	651882
M3L74_03660	chromosome	UQI36918.1	lysS	lysine--tRNA ligase	+	651892	653409
M3L74_03665	chromosome	UQI36919.1	idi	isopentenyl-diphosphate Delta-isomerase	-	653487	654041
M3L74_03670	chromosome	UQI36920.1	-	peptidoglycan DD-metalloendopeptidase family protein	+	654208	654966
M3L74_03680	chromosome	UQI36921.1	-	tyrosine-type recombinase/integrase	+	655284	656474
M3L74_03685	chromosome	UQI36922.1	-	IS3-like element ISSen4 family transposase	-	656501	657621
M3L74_03690	chromosome	UQI36923.1	silE	silver-binding protein SilE	-	658159	658590
M3L74_03695	chromosome	UQI36924.1	silS	copper/silver sensor histidine kinase SilS	-	658841	660316
M3L74_03700	chromosome	UQI36925.1	silR	copper/silver response regulator transcription factor SilR	-	660309	660989
M3L74_03705	chromosome	UQI36926.1	silC	Cu(+)/Ag(+) efflux RND transporter outer membrane channel SilC	+	661179	662564
M3L74_03710	chromosome	UQI36927.1	cusF	cation efflux system protein CusF	+	662593	662946
M3L74_03715	chromosome	UQI36928.1	silB	Cu(+)/Ag(+) efflux RND transporter periplasmic adaptor subunit SilB	+	663060	664352
M3L74_03720	chromosome	UQI36929.1	silA	Cu(+)/Ag(+) efflux RND transporter permease subunit SilA	+	664363	667509
M3L74_03725	chromosome	UQI36930.1	-	hypothetical protein	+	667596	668036
M3L74_03730	chromosome	UQI36931.1	silP	Ag(+)-translocating P-type ATPase SilP	+	668163	670616
M3L74_03735	chromosome	UQI36932.1	-	DUF2933 domain-containing protein	+	670657	670854
M3L74_03740	chromosome	UQI36933.1	-	peptidoglycan DD-metalloendopeptidase family protein	-	670888	671625
M3L74_03745	chromosome	UQI36934.1	-	copper resistance protein	-	671914	672363
M3L74_03750	chromosome	UQI36935.1	pcoA	multicopper oxidase PcoA	+	672598	674415
M3L74_03755	chromosome	UQI36936.1	pcoB	copper resistance outer membrane transporter PcoB	+	674421	675311
M3L74_03760	chromosome	UQI36937.1	pcoC	copper resistance system metallochaperone PcoC	+	675351	675731
M3L74_03765	chromosome	UQI36938.1	pcoD	copper resistance inner membrane protein PcoD	+	675736	676665
M3L74_03770	chromosome	UQI36939.1	pcoR	copper response regulator transcription factor PcoR	+	676720	677400
M3L74_03775	chromosome	UQI36940.1	pcoS	copper resistance membrane spanning protein PcoS	+	677397	678797
M3L74_03780	chromosome	UQI36941.1	pcoE	copper resistance system metallochaperone PcoE	+	679013	679447
M3L74_03785	chromosome	UQI36942.1	-	IS1-like element IS1B family transposase	+	679662	680359
M3L74_03790	chromosome		fdrA	acyl-CoA synthetase FdrA	+	680376	681791
M3L74_03795	chromosome	UQI36943.1	-	DUF1116 domain-containing protein	+	681791	683209
M3L74_03800	chromosome	UQI36944.1	-	xanthine permease	+	683327	684877
M3L74_03805	chromosome	UQI36945.1	-	carbamate kinase family protein	+	684904	685854
M3L74_03810	chromosome	UQI36946.1	-	amidohydrolase family protein	+	685867	687249
M3L74_03815	chromosome	UQI36947.1	-	nickel/cobalt efflux protein RcnA	-	687294	688175
M3L74_03820	chromosome	UQI36948.1	rcnR	Ni(II)/Co(II)-binding transcriptional repressor RcnR	+	688296	688568
M3L74_03825	chromosome	UQI36949.1	-	amino acid permease	-	688622	689851
M3L74_03830	chromosome	UQI36950.1	-	multidrug/biocide efflux PACE transporter	-	689994	690449
M3L74_03835	chromosome	UQI36951.1	-	LysR family transcriptional regulator	+	690551	691435
M3L74_03840	chromosome	UQI36952.1	-	acetyl-CoA C-acetyltransferase	+	691538	692716
M3L74_03845	chromosome	UQI36953.1	kduI	5-dehydro-4-deoxy-D-glucuronate isomerase	+	693187	694023
M3L74_03850	chromosome	UQI36954.1	kduD	2-dehydro-3-deoxy-D-gluconate 5-dehydrogenase KduD	+	694081	694842
M3L74_03855	chromosome	UQI38586.1	araE	arabinose-proton symporter AraE	+	695158	696576
M3L74_03860	chromosome	UQI36955.1	-	cupin domain-containing protein	-	696650	696976
M3L74_03865	chromosome	UQI38587.1	-	aspartate/glutamate racemase	+	697118	697825
M3L74_03870	chromosome	UQI36956.1	-	LysR family transcriptional regulator	-	697797	698732
M3L74_03875	chromosome	UQI36957.1	lysA	diaminopimelate decarboxylase	+	698851	700107
M3L74_03880	chromosome	UQI36958.1	-	LacI family DNA-binding transcriptional regulator	-	700215	701225
M3L74_03885	chromosome	UQI36959.1	galR	HTH-type transcriptional regulator GalR	-	701239	702267
M3L74_03890	chromosome	UQI36960.1	aas	bifunctional acyl-ACP--phospholipid O-acyltransferase/long-chain-fatty-acid--ACP ligase	+	702865	705024
M3L74_03895	chromosome	UQI36961.1	lplT	lysophospholipid transporter LplT	+	705017	706210
M3L74_03900	chromosome	UQI36962.1	-	NADP(H)-dependent aldo-keto reductase	-	706293	707333
M3L74_03905	chromosome	UQI36963.1	ygdR	lipoprotein YgdR	-	707440	707658
M3L74_03910	chromosome	UQI36964.1	-	TerC family protein	-	707803	708516
M3L74_03915	chromosome	UQI36965.1	mutH	DNA mismatch repair endonuclease MutH	-	708591	709286
M3L74_03920	chromosome	UQI36966.1	rppH	RNA pyrophosphohydrolase	+	709971	710501
M3L74_03925	chromosome	UQI36967.1	ptsP	phosphoenolpyruvate--protein phosphotransferase	+	710514	712760
M3L74_03930	chromosome	UQI36968.1	lgt	prolipoprotein diacylglyceryl transferase	+	712949	713824
M3L74_03935	chromosome	UQI36969.1	thyA	thymidylate synthase	+	713831	714625
M3L74_03940	chromosome	UQI36970.1	-	prepilin peptidase-dependent protein	+	714809	715279
M3L74_03945	chromosome	UQI36971.1	-	prepilin peptidase-dependent protein	+	715270	715833
M3L74_03950	chromosome	UQI36972.1	-	DUF2509 family protein	+	715830	716237
M3L74_03955	chromosome	UQI36973.1	-	prepilin-type N-terminal cleavage/methylation domain-containing protein	+	716222	716545
M3L74_03960	chromosome	UQI36974.1	recC	exodeoxyribonuclease V subunit gamma	+	716558	719926
M3L74_03965	chromosome	UQI36975.1	ptrA	pitrilysin	+	720106	722994
M3L74_03970	chromosome	UQI36976.1	recB	exodeoxyribonuclease V subunit beta	+	722987	726532
M3L74_03975	chromosome	UQI36977.1	recD	exodeoxyribonuclease V subunit alpha	+	726529	728358
M3L74_03980	chromosome	UQI36978.1	argA	amino-acid N-acetyltransferase	-	728483	729814
M3L74_03985	chromosome	UQI36979.1	amiC	N-acetylmuramoyl-L-alanine amidase AmiC	+	730049	731302
M3L74_04005	chromosome	UQI36980.1	mltA	murein transglycosylase A	+	731904	733001
M3L74_04010	chromosome	UQI36981.1	tcdA	tRNA cyclic N6-threonylcarbamoyladenosine(37) synthase TcdA	+	733111	733917
M3L74_04015	chromosome	UQI36982.1	csdE	cysteine desulfurase sulfur acceptor subunit CsdE	-	733995	734441
M3L74_04020	chromosome	UQI36983.1	csdA	cysteine desulfurase CsdA	-	734441	735646
M3L74_04025	chromosome	UQI36984.1	-	YgdI/YgdR family lipoprotein	+	735839	736066
M3L74_04030	chromosome	UQI36985.1	gcvA	glycine cleavage system transcriptional regulator GcvA	+	736430	737347
M3L74_04035	chromosome	UQI36986.1	-	DUF423 domain-containing protein	+	737366	737761
M3L74_04040	chromosome	UQI36987.1	rlmM	23S rRNA (cytidine(2498)-2'-O)-methyltransferase RlmM	+	737754	738854
M3L74_04045	chromosome	UQI36988.1	fucR	L-fucose operon activator	-	738890	739618
M3L74_04050	chromosome	UQI36989.1	fucU	L-fucose mutarotase	-	739676	740098
M3L74_04055	chromosome	UQI36990.1	fucK	L-fuculokinase	-	740100	741518
M3L74_04060	chromosome	UQI36991.1	fucI	L-fucose isomerase	-	741641	743416
M3L74_04065	chromosome	UQI36992.1	-	hypothetical protein	-	743646	743846
M3L74_04070	chromosome	UQI36993.1	-	sugar ABC transporter ATP-binding protein	+	743881	745380
M3L74_04075	chromosome	UQI36994.1	-	ABC transporter permease	+	745384	746367
M3L74_04080	chromosome	UQI36995.1	-	ABC transporter substrate-binding protein	+	746441	747391
M3L74_04085	chromosome	UQI36996.1	-	FGGY-family carbohydrate kinase	+	747445	749025
M3L74_04090	chromosome	UQI36997.1	-	LacI family DNA-binding transcriptional regulator	+	749092	750090
M3L74_04095	chromosome	UQI36998.1	fucA	L-fuculose-phosphate aldolase	+	750232	750879
M3L74_04100	chromosome	UQI36999.1	fucO	lactaldehyde reductase	+	750907	752055
M3L74_04105	chromosome	UQI37000.1	xni	flap endonuclease Xni	-	752132	752887
M3L74_04110	chromosome	UQI37001.1	-	L-serine ammonia-lyase	-	753054	754421
M3L74_04115	chromosome	UQI37002.1	-	HAAAP family serine/threonine permease	-	754475	755764
M3L74_04120	chromosome	UQI37003.1	ppnN	nucleotide 5'-monophosphate nucleosidase PpnN	-	756325	757689
M3L74_04125	chromosome	UQI37004.1	queF	NADPH-dependent 7-cyano-7-deazaguanine reductase QueF	-	757802	758650
M3L74_04130	chromosome	UQI37005.1	syd	SecY-interacting protein	+	758719	759264
M3L74_04135	chromosome	UQI37006.1	-	YqcC family protein	+	759896	760225
M3L74_04140	chromosome	UQI37007.1	truC	tRNA pseudouridine(65) synthase TruC	+	760225	761007
M3L74_04145	chromosome	UQI37008.1	-	flavodoxin	+	761027	761476
M3L74_04150	chromosome	UQI37009.1	gudP	galactarate/glucarate/glycerate transporter GudP	+	761819	763171
M3L74_04155	chromosome	UQI37010.1	-	glucarate dehydratase family protein	+	763174	764514
M3L74_04160	chromosome	UQI37011.1	gudD	glucarate dehydratase	+	764535	765875
M3L74_04165	chromosome	UQI37012.1	-	glycerate kinase	+	765957	767099
M3L74_04170	chromosome	UQI37013.1	barA	two-component sensor histidine kinase BarA	-	767143	769899
M3L74_04175	chromosome	UQI37014.1	rlmD	23S rRNA (uracil(1939)-C(5))-methyltransferase RlmD	+	769957	771255
M3L74_04180	chromosome	UQI37015.1	relA	GTP diphosphokinase	+	771356	773590
M3L74_04185	chromosome	UQI37016.1	mazG	nucleoside triphosphate pyrophosphohydrolase	+	773714	774505
M3L74_04190	chromosome	UQI37017.1	pyrG	CTP synthase (glutamine hydrolyzing)	+	774730	776367
M3L74_04195	chromosome	UQI37018.1	eno	phosphopyruvate hydratase	+	776455	777753
M3L74_04200	chromosome	UQI37019.1	-	hypothetical protein	+	777950	778264
M3L74_04205	chromosome	UQI37020.1	-	IS1-like element IS1B family transposase	-	778370	779067
M3L74_04210	chromosome	UQI37021.1	-	DUF4225 domain-containing protein	+	779165	779839
M3L74_04215	chromosome	UQI37022.1	-	hypothetical protein	+	779844	780191
M3L74_04220	chromosome	UQI37023.1	-	hypothetical protein	+	780269	780586
M3L74_04225	chromosome	UQI37024.1	-	MurR/RpiR family transcriptional regulator	-	780842	781666
M3L74_04230	chromosome	UQI37025.1	-	maltose/glucose-specific PTS transporter subunit IIC	+	781832	783388
M3L74_04235	chromosome	UQI37026.1	-	N-acetylmannosamine-6-phosphate 2-epimerase	+	783388	784077
M3L74_04240	chromosome	UQI37027.1	queE	7-carboxy-7-deazaguanine synthase QueE	+	784149	784820
M3L74_04245	chromosome	UQI37028.1	queD	6-carboxytetrahydropterin synthase QueD	-	784912	785274
M3L74_04250	chromosome	UQI37029.1	cysJ	NADPH-dependent assimilatory sulfite reductase flavoprotein subunit	+	785580	787379
M3L74_04255	chromosome	UQI37030.1	cysI	assimilatory sulfite reductase (NADPH) hemoprotein subunit	+	787379	789091
M3L74_04260	chromosome	UQI37031.1	cysH	phosphoadenosine phosphosulfate reductase	+	789175	789909
M3L74_04265	chromosome	UQI37032.1	-	aminopeptidase	-	789954	790997
M3L74_04270	chromosome	UQI37033.1	cysD	sulfate adenylyltransferase subunit CysD	+	791252	792160
M3L74_04275	chromosome	UQI37034.1	cysN	sulfate adenylyltransferase subunit CysN	+	792170	793597
M3L74_04280	chromosome	UQI37035.1	cysC	adenylyl-sulfate kinase	+	793597	794202
M3L74_04285	chromosome	UQI37036.1	-	DUF3561 family protein	+	794250	794573
M3L74_04290	chromosome	UQI37037.1	ftsB	cell division protein FtsB	+	794789	795100
M3L74_04295	chromosome	UQI37038.1	ispD	2-C-methyl-D-erythritol 4-phosphate cytidylyltransferase	+	795119	795814
M3L74_04300	chromosome	UQI37039.1	ispF	2-C-methyl-D-erythritol 2,4-cyclodiphosphate synthase	+	795870	796349
M3L74_04305	chromosome	UQI37040.1	truD	tRNA pseudouridine(13) synthase TruD	+	796346	797395
M3L74_04310	chromosome	UQI37041.1	surE	5'/3'-nucleotidase SurE	+	797376	798137
M3L74_04315	chromosome	UQI37042.1	-	protein-L-isoaspartate(D-aspartate) O-methyltransferase	+	798131	798757
M3L74_04320	chromosome	UQI37043.1	nlpD	murein hydrolase activator NlpD	+	798942	800024
M3L74_04325	chromosome	UQI37044.1	rpoS	RNA polymerase sigma factor RpoS	+	800087	801079
M3L74_04330	chromosome	UQI37045.1	-	MarR family transcriptional regulator	-	801222	801626
M3L74_04335	chromosome	UQI37046.1	-	UbiX family flavin prenyltransferase	+	801785	802378
M3L74_04340	chromosome	UQI37047.1	-	UbiD family decarboxylase	+	802378	803805
M3L74_04345	chromosome	UQI37048.1	-	hypothetical protein	+	803816	804052
M3L74_04350	chromosome	UQI37049.1	-	type I toxin-antitoxin system Hok family toxin	+	804293	804445
M3L74_04355	chromosome	UQI37050.1	mutS	DNA mismatch repair protein MutS	-	804558	807125
M3L74_04360	chromosome	UQI37051.1	-	hypothetical protein	-	807332	807844
M3L74_04365	chromosome	UQI37052.1	-	winged helix-turn-helix domain-containing protein	-	807844	808629
M3L74_04370	chromosome	UQI37053.1	-	helix-turn-helix domain-containing protein	+	809085	809687
M3L74_04375	chromosome	UQI37054.1	-	hypothetical protein	+	809824	810027
M3L74_04380	chromosome	UQI37055.1	-	EAL domain-containing protein	+	810046	810534
M3L74_04385	chromosome	UQI37056.1	sitD	iron/manganese ABC transporter permease subunit SitD	-	810553	811401
M3L74_04390	chromosome	UQI37057.1	sitC	iron/manganese ABC transporter permease subunit SitC	-	811398	812255
M3L74_04395	chromosome	UQI37058.1	sitB	iron/manganese ABC transporter ATP-binding protein SitB	-	812258	813073
M3L74_04400	chromosome	UQI37059.1	-	metal ABC transporter substrate-binding protein	-	813070	813987
M3L74_04405	chromosome	UQI37060.1	-	hypothetical protein	-	814169	814942
M3L74_04410	chromosome	UQI37061.1	-	porin	-	814953	815993
M3L74_04415	chromosome	UQI37062.1	-	adenylosuccinate lyase family protein	+	816399	817769
M3L74_04420	chromosome	UQI37063.1	-	MurR/RpiR family transcriptional regulator	-	817816	818709
M3L74_04425	chromosome	UQI37064.1	dcuC	C4-dicarboxylate transporter DcuC	+	819063	820430
M3L74_04430	chromosome	UQI37065.1	-	NAD-dependent malic enzyme	+	820483	822177
M3L74_04435	chromosome	UQI37066.1	-	nitrous oxide-stimulated promoter family protein	+	822262	822606
M3L74_04440	chromosome	UQI37067.1	flhA	formate hydrogenlyase transcriptional activator FlhA	-	822709	824787
M3L74_04445	chromosome	UQI37068.1	hypE	hydrogenase expression/formation protein HypE	-	824915	825925
M3L74_04450	chromosome	UQI37069.1	hypD	hydrogenase formation protein HypD	-	825922	827043
M3L74_04455	chromosome	UQI37070.1	hypC	hydrogenase 3 maturation protein HypC	-	827044	827316
M3L74_04460	chromosome	UQI37071.1	hypB	hydrogenase nickel incorporation protein HypB	-	827307	828179
M3L74_04465	chromosome	UQI37072.1	hypA	hydrogenase maturation nickel metallochaperone HypA	-	828283	828654
M3L74_04470	chromosome	UQI37073.1	hycA	formate hydrogenlyase regulator HycA	+	828853	829311
M3L74_04475	chromosome	UQI37074.1	hycB	formate hydrogenlyase subunit HycB	+	829455	830066
M3L74_04480	chromosome	UQI37075.1	hycC	formate hydrogenlyase subunit 3	+	830063	831889
M3L74_04485	chromosome	UQI37076.1	-	respiratory chain complex I subunit 1 family protein	+	831892	832815
M3L74_04490	chromosome	UQI37077.1	hycE	formate hydrogenlyase subunit HycE	+	832833	834542
M3L74_04495	chromosome	UQI37078.1	hycF	formate hydrogenlyase subunit HycF	+	834552	835094
M3L74_04500	chromosome	UQI37079.1	hycG	formate hydrogenlyase subunit HycG	+	835094	835861
M3L74_04505	chromosome	UQI37080.1	-	formate hydrogenlyase maturation HycH family protein	+	835858	836268
M3L74_04510	chromosome	UQI37081.1	hycI	hydrogenase maturation peptidase HycI	+	836261	836731
M3L74_04515	chromosome	UQI37082.1	-	type I toxin-antitoxin system SymE family toxin	-	836788	837027
M3L74_04520	chromosome	UQI38588.1	-	6-phospho-beta-glucosidase	-	837195	838619
M3L74_04525	chromosome	UQI37083.1	ascF	PTS cellobiose/arbutin/salicin transporter subunit IIBC	-	838642	840096
M3L74_04530	chromosome	UQI38589.1	-	LacI family DNA-binding transcriptional regulator	+	840361	841374
M3L74_04535	chromosome	UQI38590.1	hydN	electron transport protein HydN	+	841520	842065
M3L74_04540	chromosome	UQI37084.1	hypF	carbamoyltransferase HypF	+	842209	844449
M3L74_04545	chromosome	UQI37085.1	norW	NADH:flavorubredoxin reductase NorW	-	844611	845744
M3L74_04550	chromosome	UQI37086.1	norV	anaerobic nitric oxide reductase flavorubredoxin	-	845741	847189
M3L74_04555	chromosome	UQI37087.1	norR	nitric oxide reductase transcriptional regulator NorR	+	847378	848898
M3L74_04560	chromosome	UQI37088.1	gutQ	arabinose-5-phosphate isomerase GutQ	-	848895	849860
M3L74_04565	chromosome	UQI37089.1	-	DNA-binding transcriptional repressor	-	849853	850626
M3L74_04570	chromosome	UQI37090.1	gutM	transcriptional regulator GutM	-	850764	851123
M3L74_04575	chromosome	UQI37091.1	srlD	sorbitol-6-phosphate dehydrogenase	-	851179	851958
M3L74_04580	chromosome	UQI37092.1	srlB	PTS glucitol/sorbitol transporter subunit IIA	-	851976	852338
M3L74_04585	chromosome	UQI37093.1	-	PTS glucitol/sorbitol transporter subunit IIB	-	852352	853323
M3L74_04590	chromosome	UQI37094.1	srlA	PTS glucitol/sorbitol transporter subunit IIC	-	853320	853883
M3L74_04595	chromosome	UQI37095.1	mltB	lytic murein transglycosylase B	+	854149	855228
M3L74_04600	chromosome	UQI37096.1	pncC	nicotinamide-nucleotide amidase	+	855421	855918
M3L74_04605	chromosome	UQI37097.1	recA	recombinase RecA	+	856011	857075
M3L74_04610	chromosome	UQI37098.1	recX	recombination regulator RecX	+	857162	857662
M3L74_04615	chromosome	UQI37099.1	alaS	alanine--tRNA ligase	+	857791	860418
M3L74_04620	chromosome	UQI37100.1	csrA	carbon storage regulator CsrA	+	860656	860841
M3L74_04650	chromosome	UQI37101.1	yqaB	fructose-1-phosphate/6-phosphogluconate phosphatase	+	862129	862695
M3L74_04655	chromosome	UQI37102.1	-	DedA family protein	+	862692	863120
M3L74_04660	chromosome	UQI37103.1	gshA	glutamate--cysteine ligase	+	863198	864754
M3L74_04665	chromosome	UQI37104.1	luxS	S-ribosylhomocysteine lyase	+	864904	865419
M3L74_04670	chromosome		-	carbohydrate porin	+	865765	867132
M3L74_04675	chromosome	UQI37105.1	emrB	multidrug efflux MFS transporter permease subunit EmrB	-	867181	868719
M3L74_04680	chromosome	UQI37106.1	emrA	multidrug efflux MFS transporter periplasmic adaptor subunit EmrA	-	868736	869908
M3L74_04685	chromosome	UQI37107.1	emrR	multidrug efflux transporter EmrAB transcriptional repressor EmrR	-	870039	870569
M3L74_04690	chromosome	UQI37108.1	ygaH	L-valine transporter subunit YgaH	-	870660	870995
M3L74_04695	chromosome	UQI37109.1	-	AzlC family ABC transporter permease	-	870985	871722
M3L74_04700	chromosome	UQI37110.1	-	MFS transporter	-	871845	873029
M3L74_04705	chromosome	UQI37111.1	proX	glycine betaine/L-proline ABC transporter substrate-binding protein ProX	-	873220	874215
M3L74_04710	chromosome	UQI37112.1	proW	glycine betaine/L-proline ABC transporter permease ProW	-	874284	875348
M3L74_04715	chromosome	UQI37113.1	proV	glycine betaine/L-proline ABC transporter ATP-binding protein ProV	-	875341	876543
M3L74_04720	chromosome	UQI37114.1	nrdF	class 1b ribonucleoside-diphosphate reductase subunit beta	-	876898	877857
M3L74_04725	chromosome	UQI37115.1	nrdE	class 1b ribonucleoside-diphosphate reductase subunit alpha	-	877868	880012
M3L74_04730	chromosome	UQI37116.1	nrdI	class Ib ribonucleoside-diphosphate reductase assembly flavoprotein NrdI	-	879985	880395
M3L74_04735	chromosome	UQI37117.1	nrdH	glutaredoxin-like protein NrdH	-	880392	880637
M3L74_04740	chromosome	UQI37118.1	-	carboxymuconolactone decarboxylase family protein	-	880917	881348
M3L74_04745	chromosome	UQI37119.1	-	PLP-dependent aminotransferase family protein	+	881439	882773
M3L74_04750	chromosome	UQI37120.1	-	DUF2002 family protein	+	883022	883372
M3L74_04755	chromosome	UQI37121.1	alaE	L-alanine exporter AlaE	-	883409	883858
M3L74_04760	chromosome	UQI37122.1	stpA	DNA-binding protein StpA	+	884415	884816
M3L74_04765	chromosome	UQI37123.1	-	hypothetical protein	-	884853	885032
M3L74_04770	chromosome	UQI37124.1	-	rhodanese family protein	-	885123	885650
M3L74_04775	chromosome	UQI37125.1	-	metalloregulator ArsR/SmtB family transcription factor	-	885660	885959
M3L74_04780	chromosome	UQI37126.1	-	YqaE/Pmp3 family membrane protein	+	886144	886302
M3L74_04785	chromosome	UQI37127.1	lysM	peptidoglycan-binding protein LysM	+	886397	886846
M3L74_04790	chromosome	UQI37128.1	csiR	DNA-binding transcriptional regulator CsiR	-	886859	887545
M3L74_04795	chromosome	UQI37129.1	gabP	GABA permease	-	887591	888991
M3L74_04800	chromosome	UQI37130.1	gabT	4-aminobutyrate--2-oxoglutarate transaminase	-	889134	890417
M3L74_04805	chromosome	UQI37131.1	gabD	NADP-dependent succinate-semialdehyde dehydrogenase	-	890443	891891
M3L74_04810	chromosome	UQI37132.1	lhgO	L-2-hydroxyglutarate oxidase	-	891915	893183
M3L74_04815	chromosome	UQI37133.1	csiD	carbon starvation induced protein CsiD	-	893203	894180
M3L74_04820	chromosome	UQI37134.1	-	adhesin biosynthesis transcription regulatory family protein	-	894487	894831
M3L74_04825	chromosome	UQI37135.1	-	hypothetical protein	+	895485	896159
M3L74_04830	chromosome	UQI37136.1	-	hypothetical protein	-	896284	896859
M3L74_04835	chromosome	UQI38591.1	-	adhesin biosynthesis transcription regulatory family protein	-	896879	897106
M3L74_04840	chromosome	UQI37137.1	-	GGDEF domain-containing protein	+	897925	899295
M3L74_04845	chromosome	UQI37138.1	-	tripartite tricarboxylate transporter permease	-	899352	900866
M3L74_04850	chromosome	UQI37139.1	-	tripartite tricarboxylate transporter TctB family protein	-	900877	901311
M3L74_04855	chromosome	UQI37140.1	-	tripartite tricarboxylate transporter substrate binding protein	-	901326	902303
M3L74_04860	chromosome	UQI37141.1	tctD	transcriptional regulator TctD	+	902457	903131
M3L74_04865	chromosome	UQI37142.1	-	sensor histidine kinase	+	903118	904569
M3L74_04870	chromosome	UQI37143.1	-	fimbrial protein	-	904562	905644
M3L74_04875	chromosome	UQI37144.1	-	fimbrial biogenesis outer membrane usher protein	-	905655	908213
M3L74_04880	chromosome	UQI37145.1	-	molecular chaperone	-	908227	908898
M3L74_04885	chromosome	UQI37146.1	-	type 1 fimbrial protein	-	908953	909543
M3L74_04890	chromosome	UQI37147.1	-	undecaprenyl-phosphate glucose phosphotransferase	+	910581	911996
M3L74_04895	chromosome	UQI37148.1	-	outer membrane beta-barrel protein	+	911986	913272
M3L74_04900	chromosome	UQI37149.1	-	polysaccharide biosynthesis/export family protein	+	913274	913525
M3L74_04905	chromosome	UQI37150.1	-	IS1-like element IS1B family transposase	+	913554	914251
M3L74_04910	chromosome		-	SLBB domain-containing protein	+	914267	914608
M3L74_04915	chromosome	UQI37151.1	-	capsular biosynthesis protein	+	914611	916740
M3L74_04920	chromosome	UQI37152.1	-	oligosaccharide flippase family protein	+	916737	917948
M3L74_04925	chromosome	UQI37153.1	-	capsular biosynthesis protein	+	917945	919315
M3L74_04930	chromosome	UQI37154.1	-	glycosyltransferase	+	919320	920309
M3L74_04935	chromosome	UQI37155.1	-	glycosyltransferase family 4 protein	+	920324	921535
M3L74_04940	chromosome	UQI37156.1	-	glycosyltransferase family 4 protein	+	921537	922649
M3L74_04945	chromosome	UQI37157.1	-	hypothetical protein	+	922652	923059
M3L74_04950	chromosome	UQI37158.1	-	DUF4832 domain-containing protein	+	923090	924481
M3L74_04955	chromosome	UQI37159.1	galE	UDP-glucose 4-epimerase GalE	-	924528	925544
M3L74_04960	chromosome	UQI37160.1	-	hypothetical protein	-	925612	926550
M3L74_04965	chromosome	UQI37161.1	-	carbonic anhydrase	-	926774	927409
M3L74_04970	chromosome	UQI37162.1	-	anti-virulence regulator CigR family protein	+	927668	928177
M3L74_04975	chromosome	UQI37163.1	-	sigma 54-interacting transcriptional regulator	-	928256	930004
M3L74_04980	chromosome	UQI37164.1	-	IS1-like element IS1B family transposase	-	930038	930735
M3L74_04985	chromosome		-	inovirus Gp2 family protein	+	930794	930967
M3L74_04990	chromosome	UQI37165.1	-	integrase	-	931054	932295
M3L74_05000	chromosome	UQI38592.1	-	HlyD family efflux transporter periplasmic adaptor subunit	-	932935	934098
M3L74_05005	chromosome	UQI37166.1	-	type I secretion system permease/ATPase	-	934106	936292
M3L74_05010	chromosome	UQI37167.1	-	TolC family outer membrane protein	-	936289	937698
M3L74_05015	chromosome	UQI37168.1	-	Ig-like domain-containing protein	-	937799	949009
M3L74_05020	chromosome	UQI37169.1	smpB	SsrA-binding protein SmpB	-	949593	950075
M3L74_05025	chromosome	UQI37170.1	ratA	type II toxin-antitoxin system toxin RatA	+	950230	950673
M3L74_05030	chromosome	UQI37171.1	-	RnfH family protein	+	950657	950953
M3L74_05035	chromosome	UQI37172.1	bamE	outer membrane protein assembly factor BamE	-	951004	951348
M3L74_05040	chromosome	UQI37173.1	recN	DNA repair protein RecN	-	951498	953159
M3L74_05045	chromosome	UQI37174.1	nadK	NAD(+) kinase	-	953245	954123
M3L74_05050	chromosome	UQI37175.1	grpE	nucleotide exchange factor GrpE	+	954246	954839
M3L74_05055	chromosome	UQI37176.1	-	HlyC/CorC family transporter	-	954889	956178
M3L74_05060	chromosome	UQI37177.1	-	inner membrane protein YpjD	-	956197	956988
M3L74_05065	chromosome	UQI37178.1	ffh	signal recognition particle protein	+	957154	958515
M3L74_05070	chromosome	UQI37179.1	rpsP	30S ribosomal protein S16	+	958769	959017
M3L74_05075	chromosome	UQI38593.1	rimM	ribosome maturation factor RimM	+	959036	959584
M3L74_05080	chromosome	UQI37180.1	trmD	tRNA (guanosine(37)-N1)-methyltransferase TrmD	+	959629	960396
M3L74_05085	chromosome	UQI37181.1	rplS	50S ribosomal protein L19	+	960436	960783
M3L74_05090	chromosome	UQI37182.1	-	OmpA family protein	-	960915	961397
M3L74_05095	chromosome	UQI37183.1	dgcN	diguanylate cyclase DgcN	-	961410	962636
M3L74_05100	chromosome	UQI37184.1	-	YfiR family protein	-	962629	963147
M3L74_05105	chromosome	UQI37185.1	-	DUF2799 domain-containing protein	-	963306	963680
M3L74_05110	chromosome	UQI37186.1	aroF	3-deoxy-7-phosphoheptulonate synthase AroF	+	963895	964965
M3L74_05115	chromosome	UQI37187.1	tyrA	bifunctional chorismate mutase/prephenate dehydrogenase	+	964976	966097
M3L74_05120	chromosome	UQI37188.1	pheA	bifunctional chorismate mutase/prephenate dehydratase	-	966194	967354
M3L74_05125	chromosome	UQI38594.1	pheL	pheA operon leader peptide PheL	-	967454	967501
M3L74_05130	chromosome	UQI37189.1	raiA	ribosome-associated translation inhibitor RaiA	-	967605	967943
M3L74_05135	chromosome	UQI37190.1	bamD	outer membrane protein assembly factor BamD	-	968213	968950
M3L74_05140	chromosome	UQI37191.1	rluD	23S rRNA pseudouridine(1911/1915/1917) synthase RluD	+	969082	970062
M3L74_05145	chromosome	UQI37192.1	pgeF	polyphenol oxidase	+	970059	970790
M3L74_05150	chromosome	UQI37193.1	clpB	ATP-dependent chaperone ClpB	+	970920	973493
M3L74_05175	chromosome	UQI37194.1	-	MFS transporter	+	979323	980621
M3L74_05180	chromosome	UQI38595.1	-	YfiM family lipoprotein	-	980618	980941
M3L74_05185	chromosome	UQI37195.1	pssA	CDP-diacylglycerol--serine O-phosphatidyltransferase	-	980986	982341
M3L74_05190	chromosome	UQI38596.1	-	hypothetical protein	-	982325	982366
M3L74_05195	chromosome	UQI37196.1	pat	protein lysine acetyltransferase	-	982456	985116
M3L74_05200	chromosome	UQI37197.1	tapT	tRNA-uridine aminocarboxypropyltransferase	-	985153	985851
M3L74_05205	chromosome	UQI37198.1	trxC	thioredoxin TrxC	-	985921	986340
M3L74_05210	chromosome	UQI37199.1	-	tRNA/rRNA methyltransferase	+	986548	987627
M3L74_05215	chromosome	UQI37200.1	-	IS4 family transposase	+	987737	989065
M3L74_05220	chromosome	UQI37201.1	ung	uracil-DNA glycosylase	-	989100	989789
M3L74_05225	chromosome	UQI37202.1	grcA	autonomous glycyl radical cofactor GrcA	+	990107	990490
M3L74_05230	chromosome	UQI37203.1	eamB	cysteine/O-acetylserine transporter	-	990570	991157
M3L74_05235	chromosome	UQI38597.1	-	LysR family transcriptional regulator	+	991260	992156
M3L74_05240	chromosome	UQI37204.1	srmB	ATP-dependent RNA helicase SrmB	-	992174	993502
M3L74_05245	chromosome	UQI37205.1	trmN	tRNA(1)(Val) (adenine(37)-N(6))-methyltransferase TrmN	+	993633	994370
M3L74_05250	chromosome	UQI37206.1	nadB	L-aspartate oxidase	-	994355	995977
M3L74_05255	chromosome	UQI37207.1	rseD	rpoE leader peptide RseD	+	996283	996405
M3L74_05260	chromosome	UQI37208.1	rpoE	RNA polymerase sigma factor RpoE	+	996402	996977
M3L74_05265	chromosome	UQI37209.1	rseA	anti-sigma-E factor RseA	+	997009	997659
M3L74_05270	chromosome	UQI37210.1	rseB	sigma-E factor regulatory protein RseB	+	997659	998615
M3L74_05275	chromosome	UQI37211.1	rseC	SoxR-reducing system protein RseC	+	998612	999076
M3L74_05280	chromosome	UQI37212.1	lepA	translation elongation factor 4	+	999347	1001146
M3L74_05285	chromosome	UQI37213.1	lepB	signal peptidase I	+	1001162	1002136
M3L74_05290	chromosome	UQI37214.1	rnc	ribonuclease III	+	1002406	1003086
M3L74_05295	chromosome	UQI37215.1	era	GTPase Era	+	1003083	1003988
M3L74_05300	chromosome	UQI37216.1	recO	DNA repair protein RecO	+	1004016	1004744
M3L74_05305	chromosome	UQI37217.1	pdxJ	pyridoxine 5'-phosphate synthase	+	1004756	1005487
M3L74_05310	chromosome	UQI37218.1	acpS	holo-ACP synthase	+	1005487	1005867
M3L74_05315	chromosome	UQI37219.1	-	YfhL family 4Fe-4S dicluster ferredoxin	-	1005897	1006157
M3L74_05320	chromosome	UQI37220.1	-	MurR/RpiR family transcriptional regulator	-	1006213	1007061
M3L74_05325	chromosome	UQI37221.1	murQ	N-acetylmuramic acid 6-phosphate etherase	+	1007179	1008072
M3L74_05330	chromosome	UQI37222.1	-	PTS transporter subunit EIIC	+	1008082	1009446
M3L74_05335	chromosome	UQI37223.1	yfhb	phosphatidylglycerophosphatase C	+	1009450	1010085
M3L74_05340	chromosome	UQI38598.1	tadA	tRNA adenosine(34) deaminase TadA	+	1010175	1010639
M3L74_05345	chromosome	UQI37224.1	mltF	membrane-bound lytic murein transglycosylase MltF	-	1010652	1012202
M3L74_05350	chromosome	UQI37225.1	purL	phosphoribosylformylglycinamidine synthase	+	1012459	1016346
M3L74_05355	chromosome	UQI38599.1	qseE	two component system sensor histidine kinase QseE/GlrK	+	1016982	1018412
M3L74_05360	chromosome	UQI37226.1	qseG	two-component system QseEF-associated lipoprotein QseG	+	1018435	1019178
M3L74_05365	chromosome	UQI37227.1	glrR	two-component system response regulator GlrR	+	1019175	1020512
M3L74_05370	chromosome	UQI37228.1	glnB	nitrogen regulatory protein P-II	+	1020573	1020911
M3L74_05375	chromosome	UQI37229.1	hmpA	NO-inducible flavohemoprotein	-	1021013	1022203
M3L74_05380	chromosome	UQI37230.1	glyA	serine hydroxymethyltransferase	+	1022530	1023783
M3L74_05385	chromosome	UQI37231.1	-	phenylpropionate dioxygenase ferredoxin reductase subunit	-	1023876	1025078
M3L74_05390	chromosome	UQI37232.1	hcaB	3-(cis-5,6-dihydroxycyclohexa-1,3-dien-1-yl)propanoate dehydrogenase	-	1025088	1025900
M3L74_05395	chromosome	UQI37233.1	-	bifunctional 3-phenylpropionate/cinnamic acid dioxygenase ferredoxin subunit	-	1025897	1026217
M3L74_05400	chromosome	UQI37234.1	-	3-phenylpropionate/cinnamic acid dioxygenase subunit beta	-	1026217	1026735
M3L74_05405	chromosome	UQI37235.1	-	aromatic ring-hydroxylating dioxygenase subunit alpha	-	1026732	1028093
M3L74_05410	chromosome	UQI37236.1	hcaR	DNA-binding transcriptional regulator HcaR	+	1028229	1029122
M3L74_05415	chromosome	UQI37237.1	-	ROK family transcriptional regulator	-	1029126	1030319
M3L74_05420	chromosome	UQI37238.1	-	DUF5107 domain-containing protein	+	1030434	1033700
M3L74_05425	chromosome	UQI37239.1	-	sugar porter family MFS transporter	+	1033774	1035213
M3L74_05430	chromosome	UQI37240.1	-	aldose 1-epimerase	+	1035213	1036055
M3L74_05435	chromosome	UQI37241.1	-	3-phenylpropionate MFS transporter	+	1036144	1037292
M3L74_05440	chromosome	UQI37242.1	csiE	stationary phase inducible protein CsiE	-	1037287	1038564
M3L74_05445	chromosome	UQI37243.1	-	SIS domain-containing protein	-	1038889	1039488
M3L74_05450	chromosome	UQI37244.1	-	FGGY-family carbohydrate kinase	-	1039485	1041122
M3L74_05455	chromosome	UQI37245.1	-	ABC transporter permease	-	1041140	1042093
M3L74_05460	chromosome	UQI37246.1	-	ABC transporter permease	-	1042095	1043084
M3L74_05465	chromosome	UQI37247.1	-	sugar ABC transporter ATP-binding protein	-	1043077	1044585
M3L74_05470	chromosome	UQI37248.1	-	autoinducer 2 ABC transporter substrate-binding protein	-	1044689	1045672
M3L74_05475	chromosome	UQI37249.1	-	DUF1007 family protein	+	1046093	1046731
M3L74_05480	chromosome	UQI37250.1	-	nickel/cobalt transporter	+	1046722	1047702
M3L74_05485	chromosome	UQI37251.1	suhB	inositol-1-monophosphatase	-	1047775	1048578
M3L74_05490	chromosome	UQI37252.1	trmJ	tRNA (cytosine(32)/uridine(32)-2'-O)-methyltransferase TrmJ	+	1048697	1049428
M3L74_05495	chromosome	UQI37253.1	iscR	Fe-S cluster assembly transcriptional regulator IscR	+	1049602	1050093
M3L74_05500	chromosome	UQI37254.1	iscS	cysteine desulfurase	+	1050206	1051420
M3L74_05505	chromosome	UQI37255.1	iscU	Fe-S cluster assembly scaffold IscU	+	1051446	1051832
M3L74_05510	chromosome	UQI37256.1	iscA	iron-sulfur cluster assembly protein IscA	+	1051853	1052176
M3L74_05515	chromosome	UQI37257.1	hscB	co-chaperone HscB	+	1052285	1052800
M3L74_05520	chromosome	UQI37258.1	hscA	Fe-S protein assembly chaperone HscA	+	1052816	1054666
M3L74_05525	chromosome	UQI37259.1	fdx	ISC system 2Fe-2S type ferredoxin	+	1054668	1055003
M3L74_05530	chromosome	UQI37260.1	iscX	Fe-S cluster assembly protein IscX	+	1055015	1055215
M3L74_05535	chromosome	UQI37261.1	pepB	aminopeptidase PepB	+	1055277	1056560
M3L74_05540	chromosome	UQI37262.1	sseB	enhanced serine sensitivity protein SseB	+	1056670	1057446
M3L74_05545	chromosome	UQI38600.1	sseA	3-mercaptopyruvate sulfurtransferase	-	1057490	1058335
M3L74_05550	chromosome	UQI37263.1	-	alpha-2-macroglobulin family protein	+	1058542	1063476
M3L74_05555	chromosome	UQI37264.1	pbpC	peptidoglycan glycosyltransferase PbpC	+	1063477	1065789
M3L74_05560	chromosome	UQI37265.1	ndk	nucleoside-diphosphate kinase	+	1065938	1066369
M3L74_05565	chromosome	UQI37266.1	-	bifunctional tRNA (adenosine(37)-C2)-methyltransferase TrmG/ribosomal RNA large subunit methyltransferase RlmN	+	1066660	1067826
M3L74_05570	chromosome	UQI37267.1	rodZ	cytoskeleton protein RodZ	+	1068111	1069103
M3L74_05575	chromosome	UQI37268.1	ispG	flavodoxin-dependent (E)-4-hydroxy-3-methylbut-2-enyl-diphosphate synthase	+	1069130	1070248
M3L74_05580	chromosome	UQI37269.1	hisS	histidine--tRNA ligase	+	1070359	1071633
M3L74_05585	chromosome	UQI37270.1	-	YfgM family protein	+	1071647	1072267
M3L74_05590	chromosome	UQI37271.1	bamB	outer membrane protein assembly factor BamB	+	1072278	1073456
M3L74_05595	chromosome	UQI37272.1	der	ribosome biogenesis GTPase Der	+	1073574	1075046
M3L74_05600	chromosome	UQI37273.1	-	tyrosine-type recombinase/integrase	+	1075252	1076505
M3L74_05605	chromosome	UQI37274.1	-	hypothetical protein	+	1076603	1077415
M3L74_05610	chromosome	UQI37275.1	-	AlpA family phage regulatory protein	+	1077524	1077727
M3L74_05615	chromosome	UQI38601.1	-	hypothetical protein	+	1077724	1078170
M3L74_05620	chromosome	UQI37276.1	-	hypothetical protein	+	1078182	1078898
M3L74_05625	chromosome		-	ash family protein	+	1079023	1079223
M3L74_05630	chromosome	UQI38602.1	-	host cell division inhibitor Icd-like protein	+	1079259	1079456
M3L74_05635	chromosome	UQI37277.1	-	nicotinic acetylcholine receptor subunit beta	+	1079652	1079915
M3L74_05640	chromosome	UQI37278.1	-	hypothetical protein	+	1079912	1080133
M3L74_05645	chromosome	UQI38603.1	-	hypothetical protein	+	1080223	1080744
M3L74_05650	chromosome	UQI37279.1	-	hypothetical protein	+	1080755	1081099
M3L74_05655	chromosome	UQI37280.1	-	DUF927 domain-containing protein	+	1081092	1083836
M3L74_05660	chromosome	UQI37281.1	-	single-stranded DNA-binding protein	+	1084016	1084465
M3L74_05665	chromosome	UQI37282.1	-	ProQ/FINO family protein	+	1084477	1084953
M3L74_05670	chromosome	UQI37283.1	-	helix-turn-helix domain-containing protein	+	1084937	1085926
M3L74_05675	chromosome	UQI38604.1	-	PerC family transcriptional regulator	+	1085919	1086221
M3L74_05680	chromosome	UQI37284.1	-	hypothetical protein	+	1086368	1086745
M3L74_05685	chromosome	UQI37285.1	-	hypothetical protein	+	1086870	1087040
M3L74_05690	chromosome	UQI37286.1	-	hypothetical protein	+	1087040	1087375
M3L74_05695	chromosome	UQI37287.1	-	tape measure protein	+	1087383	1090061
M3L74_05700	chromosome	UQI37288.1	-	hypothetical protein	+	1090146	1090436
M3L74_05705	chromosome	UQI37289.1	-	hypothetical protein	+	1090495	1090866
M3L74_05710	chromosome	UQI37290.1	-	PIN domain-containing protein	-	1091292	1091777
M3L74_05715	chromosome	UQI37291.1	-	XRE family transcriptional regulator	-	1091761	1092825
M3L74_05720	chromosome	UQI37292.1	-	peptide MFS transporter	+	1094888	1096429
M3L74_05725	chromosome	UQI37293.1	-	Gfo/Idh/MocA family oxidoreductase	+	1096493	1097527
M3L74_05730	chromosome	UQI37294.1	-	zinc ribbon domain-containing protein	+	1097581	1097799
M3L74_05735	chromosome		-	inverse autotransporter beta domain-containing protein	+	1098005	1098532
M3L74_05740	chromosome	UQI37295.1	-	IS1-like element IS1B family transposase	+	1098588	1099285
M3L74_05745	chromosome		sinH	intimin-like inverse autotransporter SinH	+	1099301	1100980
M3L74_05750	chromosome	UQI37296.1	-	SinI family autotransporter-associated protein	+	1101039	1101995
M3L74_05755	chromosome	UQI37297.1	-	DUF823 domain-containing adhesin	+	1102099	1107690
M3L74_05760	chromosome	UQI37298.1	-	DUF823 domain-containing adhesin	+	1107812	1108036
M3L74_05765	chromosome	UQI37299.1	xseA	exodeoxyribonuclease VII large subunit	-	1108084	1109457
M3L74_05770	chromosome	UQI37300.1	guaB	IMP dehydrogenase	+	1109618	1111084
M3L74_05775	chromosome	UQI37301.1	guaA	glutamine-hydrolyzing GMP synthase	+	1111148	1112725
M3L74_05780	chromosome	UQI37302.1	mscS	small-conductance mechanosensitive channel MscS	-	1112822	1113700
M3L74_05785	chromosome	UQI37303.1	-	YfgG family protein	-	1114065	1114268
M3L74_05790	chromosome		-	sensor domain-containing phosphodiesterase	+	1114619	1116889
M3L74_05795	chromosome	UQI37304.1	ppx	exopolyphosphatase	-	1116869	1118410
M3L74_05800	chromosome	UQI37305.1	ppk1	polyphosphate kinase 1	-	1118415	1120481
M3L74_05805	chromosome	UQI37306.1	purN	phosphoribosylglycinamide formyltransferase	-	1120696	1121337
M3L74_05810	chromosome	UQI37307.1	purM	phosphoribosylformylglycinamidine cyclo-ligase	-	1121334	1122371
M3L74_05815	chromosome	UQI37308.1	-	6-phospho-beta-glucosidase	+	1122667	1124097
M3L74_05820	chromosome	UQI37309.1	upp	uracil phosphoribosyltransferase	+	1124281	1124907
M3L74_05825	chromosome	UQI37310.1	uraA	uracil permease	+	1125004	1126293
M3L74_05830	chromosome	UQI38605.1	-	DnaA inactivator Hda	+	1126389	1127090
M3L74_05835	chromosome	UQI37311.1	arsC	arsenate reductase (glutaredoxin)	-	1127124	1127483
M3L74_05840	chromosome	UQI37312.1	bepA	beta-barrel assembly-enhancing protease	-	1127607	1129070
M3L74_05845	chromosome	UQI37313.1	-	AI-2E family transporter	+	1129297	1130361
M3L74_05850	chromosome	UQI37314.1	-	hypothetical protein	+	1130528	1131187
M3L74_05855	chromosome	UQI37315.1	-	YjiG family protein	+	1131189	1131650
M3L74_05860	chromosome	UQI37316.1	iadA	beta-aspartyl-peptidase	+	1131662	1132825
M3L74_05865	chromosome	UQI37317.1	bcp	thioredoxin-dependent thiol peroxidase	-	1132979	1133449
M3L74_05870	chromosome	UQI37318.1	-	glycine cleavage system transcriptional repressor	-	1133449	1134021
M3L74_05875	chromosome	UQI37319.1	dapA	4-hydroxy-tetrahydrodipicolinate synthase	+	1134167	1135045
M3L74_05880	chromosome	UQI37320.1	bamC	outer membrane protein assembly factor BamC	+	1135062	1136096
M3L74_05885	chromosome	UQI37321.1	-	phosphoribosylaminoimidazolesuccinocarboxamide synthase	+	1136208	1136921
M3L74_05890	chromosome	UQI37322.1	-	neutral zinc metallopeptidase	+	1137050	1137916
M3L74_05895	chromosome	UQI37323.1	-	GNAT family N-acetyltransferase	+	1137932	1139947
M3L74_05900	chromosome	UQI37324.1	ypfH	esterase	+	1140021	1140719
M3L74_05905	chromosome	UQI37325.1	-	hypothetical protein	-	1140823	1141023
M3L74_05910	chromosome	UQI37326.1	dapE	succinyl-diaminopimelate desuccinylase	-	1141051	1142178
M3L74_05915	chromosome	UQI37327.1	-	ArsC family reductase	-	1142182	1142538
M3L74_05920	chromosome	UQI38606.1	ypfM	protein YpfM	+	1142927	1142986
M3L74_05925	chromosome	UQI37328.1	acrD	multidrug efflux RND transporter permease AcrD	-	1143062	1146175
M3L74_05930	chromosome	UQI37329.1	narQ	nitrate/nitrite two-component system sensor histidine kinase NarQ	-	1146360	1148057
M3L74_05935	chromosome	UQI37330.1	aegA	formate-dependent uric acid utilization protein AegA	+	1148318	1150297
M3L74_05940	chromosome	UQI37331.1	nudK	GDP-mannose pyrophosphatase NudK	+	1150454	1151029
M3L74_05945	chromosome	UQI37332.1	-	DUF1176 domain-containing protein	+	1151153	1152196
M3L74_05950	chromosome	UQI37333.1	tkt	transketolase	-	1152186	1154180
M3L74_05955	chromosome	UQI37334.1	maeB	NADP-dependent oxaloacetate-decarboxylating malate dehydrogenase	+	1154461	1156740
M3L74_05960	chromosome	UQI37335.1	-	type VI secretion system PAAR protein	-	1156988	1157272
M3L74_05965	chromosome	UQI37336.1	-	hypothetical protein	-	1157733	1157990
M3L74_05970	chromosome	UQI37337.1	-	type VI secretion system amidase effector protein Tae4	-	1158149	1158709
M3L74_05975	chromosome	UQI37338.1	vgrG	type VI secretion system tip protein VgrG	-	1158720	1161182
M3L74_05980	chromosome	UQI37339.1	eutS	ethanolamine utilization microcompartment protein EutS	+	1161569	1161904
M3L74_05985	chromosome	UQI37340.1	eutP	ethanolamine utilization acetate kinase EutP	+	1161917	1162396
M3L74_05990	chromosome	UQI37341.1	eutQ	ethanolamine utilization acetate kinase EutQ	+	1162374	1163078
M3L74_05995	chromosome	UQI37342.1	eutT	ethanolamine utilization cob(I)yrinic acid a,c-diamide adenosyltransferase EutT	+	1163088	1163891
M3L74_06000	chromosome	UQI37343.1	pta	phosphate acetyltransferase	+	1163888	1164904
M3L74_06005	chromosome	UQI37344.1	eutM	ethanolamine utilization microcompartment protein EutM	+	1164942	1165235
M3L74_06010	chromosome	UQI37345.1	eutN	ethanolamine utilization microcompartment protein EutN	+	1165350	1165637
M3L74_06015	chromosome	UQI37346.1	-	aldehyde dehydrogenase EutE	+	1165649	1167052
M3L74_06020	chromosome	UQI37347.1	eutJ	ethanolamine utilization protein EutJ	+	1167065	1167904
M3L74_06025	chromosome	UQI37348.1	eutG	ethanolamine utilization ethanol dehydrogenase EutG	+	1167894	1169081
M3L74_06030	chromosome	UQI37349.1	eutH	ethanolamine utilization protein EutH	+	1169201	1170433
M3L74_06035	chromosome	UQI37350.1	eutA	ethanolamine ammonia-lyase reactivating factor EutA	+	1170430	1171833
M3L74_06040	chromosome	UQI37351.1	eutB	ethanolamine ammonia-lyase subunit alpha	+	1171845	1173206
M3L74_06045	chromosome	UQI37352.1	eutC	ethanolamine ammonia-lyase subunit EutC	+	1173227	1174117
M3L74_06050	chromosome	UQI37353.1	eutL	ethanolamine utilization microcompartment protein EutL	+	1174127	1174786
M3L74_06055	chromosome	UQI37354.1	-	ethanolamine utilization microcompartment protein EutK	+	1174798	1175343
M3L74_06060	chromosome	UQI37355.1	eutR	HTH-type transcriptional regulator EutR	+	1175392	1176444
M3L74_06065	chromosome	UQI37356.1	hemF	oxygen-dependent coproporphyrinogen oxidase	-	1176567	1177466
M3L74_06070	chromosome	UQI37357.1	amiA	N-acetylmuramoyl-L-alanine amidase AmiA	-	1177469	1178338
M3L74_06075	chromosome	UQI37358.1	-	GNAT family acetyltransferase	+	1178551	1178976
M3L74_06080	chromosome	UQI37359.1	-	DUF2919 domain-containing protein	+	1178963	1179412
M3L74_06085	chromosome	UQI37360.1	-	RpoE-regulated lipoprotein	+	1179472	1180047
M3L74_06090	chromosome	UQI37361.1	yfeX	porphyrinogen peroxidase	+	1180141	1181040
M3L74_06095	chromosome	UQI37362.1	ucpA	SDR family oxidoreductase UcpA	+	1181213	1182004
M3L74_06100	chromosome	UQI37363.1	cysP	thiosulfate/sulfate ABC transporter substrate-binding protein CysP	+	1182162	1183178
M3L74_06105	chromosome	UQI37364.1	cysT	sulfate/thiosulfate ABC transporter permease CysT	+	1183179	1184012
M3L74_06110	chromosome	UQI37365.1	cysW	sulfate/thiosulfate ABC transporter permease CysW	+	1184012	1184887
M3L74_06115	chromosome	UQI37366.1	cysA	sulfate/thiosulfate ABC transporter ATP-binding protein CysA	+	1184877	1185974
M3L74_06120	chromosome	UQI37367.1	cysM	cysteine synthase CysM	+	1186042	1186953
M3L74_06125	chromosome	UQI37368.1	-	GMP synthase	-	1187045	1187761
M3L74_06130	chromosome	UQI37369.1	ptsJ	transcriptional regulator PtsJ	-	1187775	1189067
M3L74_06135	chromosome	UQI37370.1	pdxK	pyridoxine/pyridoxal/pyridoxamine kinase	+	1189150	1190016
M3L74_06140	chromosome	UQI37371.1	-	cytoplasmic protein	+	1190013	1190252
M3L74_06145	chromosome	UQI37372.1	crr	PTS glucose transporter subunit IIA	-	1190387	1190896
M3L74_06150	chromosome	UQI37373.1	ptsI	phosphoenolpyruvate-protein phosphotransferase PtsI	-	1190937	1192664
M3L74_06155	chromosome	UQI37374.1	ptsH	phosphocarrier protein Hpr	-	1192710	1192967
M3L74_06160	chromosome	UQI37375.1	cysK	cysteine synthase A	-	1193351	1194322
M3L74_06165	chromosome	UQI38607.1	cysZ	sulfate transporter CysZ	-	1194486	1195247
M3L74_06170	chromosome	UQI37376.1	zipA	cell division protein ZipA	+	1195478	1196485
M3L74_06175	chromosome	UQI37377.1	ligA	NAD-dependent DNA ligase LigA	+	1196557	1198572
M3L74_06180	chromosome	UQI37378.1	-	DUF3820 family protein	+	1198574	1198792
M3L74_06185	chromosome	UQI37379.1	-	bile acid:sodium symporter	-	1198789	1199787
M3L74_06190	chromosome	UQI37380.1	-	LysR family transcriptional regulator	+	1199877	1200803
M3L74_06195	chromosome	UQI37381.1	-	FlxA-like family protein	-	1200794	1201135
M3L74_06200	chromosome	UQI37382.1	xapA	xanthosine phosphorylase	+	1201427	1202260
M3L74_06205	chromosome	UQI37383.1	-	nucleoside permease	+	1202317	1203573
M3L74_06210	chromosome	UQI37384.1	-	LysR family transcriptional regulator	+	1203672	1204556
M3L74_06215	chromosome		-	GNAT family N-acetyltransferase	+	1204885	1205315
M3L74_06220	chromosome	UQI37385.1	-	hypothetical protein	+	1205471	1206112
M3L74_06225	chromosome	UQI37386.1	-	hypothetical protein	-	1206250	1206561
M3L74_06230	chromosome		-	RHS domain-containing protein	-	1206562	1207539
M3L74_06235	chromosome	UQI37387.1	-	hypothetical protein	-	1207608	1207910
M3L74_06240	chromosome	UQI37388.1	-	DUF6531 domain-containing protein	-	1207914	1211969
M3L74_06245	chromosome	UQI37389.1	vgrG	type VI secretion system tip protein VgrG	-	1212035	1214140
M3L74_06250	chromosome		-	DNA-binding protein	+	1214896	1215036
M3L74_06255	chromosome	UQI37390.1	-	hypothetical protein	-	1215660	1215833
M3L74_06260	chromosome		-	integrase	-	1215938	1216036
M3L74_06265	chromosome	UQI37391.1	-	hypothetical protein	-	1216017	1216223
M3L74_06300	chromosome	UQI37392.1	gltX	glutamate--tRNA ligase	+	1217396	1218811
M3L74_06305	chromosome	UQI37393.1	-	putative DNA-binding transcriptional regulator	-	1218868	1219260
M3L74_06310	chromosome	UQI37394.1	-	putative DNA-binding transcriptional regulator	-	1219262	1219624
M3L74_06325	chromosome	UQI37395.1	nupC	nucleoside permease NupC	-	1220184	1221386
M3L74_06330	chromosome	UQI37396.1	-	Nramp family divalent metal transporter	+	1221730	1222968
M3L74_06335	chromosome	UQI37397.1	-	DUF2502 domain-containing protein	-	1223001	1223333
M3L74_06340	chromosome	UQI37398.1	mgrA	L-glyceraldehyde 3-phosphate reductase	-	1223471	1224460
M3L74_06345	chromosome	UQI37399.1	-	thiamine pyrophosphate-binding protein	+	1224642	1226294
M3L74_06350	chromosome	UQI37400.1	-	ion channel protein	-	1226295	1227530
M3L74_06355	chromosome	UQI37401.1	glk	glucokinase	+	1227735	1228700
M3L74_06360	chromosome	UQI37402.1	-	PTS fructose transporter subunit IIB	+	1228891	1229217
M3L74_06365	chromosome	UQI37403.1	-	PTS fructose transporter subunit IIC	+	1229238	1230485
M3L74_06370	chromosome	UQI37404.1	ypdF	aminopeptidase	+	1230503	1231588
M3L74_06375	chromosome	UQI37405.1	ypdE	aminopeptidase	+	1231588	1232628
M3L74_06380	chromosome	UQI37406.1	ptsP	phosphoenolpyruvate--protein phosphotransferase	+	1232652	1235147
M3L74_06385	chromosome	UQI37407.1	-	hypothetical protein	-	1235191	1235370
M3L74_06390	chromosome	UQI37408.1	-	cupin domain-containing protein	+	1235540	1235908
M3L74_06395	chromosome	UQI37409.1	-	helix-turn-helix transcriptional regulator	-	1235946	1236809
M3L74_06400	chromosome	UQI37410.1	ypdB	two-component system response regulator YpdB	-	1236825	1237559
M3L74_06405	chromosome	UQI37411.1	-	sensor histidine kinase	-	1237574	1239271
M3L74_06410	chromosome	UQI37412.1	alaC	alanine transaminase	+	1239659	1240897
M3L74_06415	chromosome	UQI38608.1	ypdK	membrane protein YpdK	-	1240963	1241034
M3L74_06420	chromosome	UQI37413.1	-	lysozyme inhibitor LprI family protein	+	1241378	1241995
M3L74_06425	chromosome	UQI37414.1	lpxP	kdo(2)-lipid IV(A) palmitoleoyltransferase	-	1242037	1242957
M3L74_06430	chromosome	UQI37415.1	-	YfdY family protein	+	1243398	1243640
M3L74_06435	chromosome		pgtP	phosphoglycerate transporter PgtP	-	1243747	1244349
M3L74_06440	chromosome	UQI37416.1	-	IS1-like element IS1B family transposase	-	1244356	1245053
M3L74_06445	chromosome	UQI37417.1	pgtC	phosphoglycerate transport regulator PgtC	+	1245291	1246490
M3L74_06450	chromosome	UQI38609.1	pgtB	two-component system sensor histidine kinase PgtB	+	1246502	1248496
M3L74_06455	chromosome	UQI37418.1	pgtA	two-component system response regulator PgtA	+	1248486	1249733
M3L74_06460	chromosome	UQI37419.1	-	DUF2058 domain-containing protein	-	1249839	1250378
M3L74_06465	chromosome	UQI38610.1	-	helix-turn-helix domain-containing protein	-	1250491	1250718
M3L74_06470	chromosome		-	cupin domain-containing protein	-	1250923	1251380
M3L74_06475	chromosome	UQI37420.1	-	MgtC/SapB family protein	-	1252214	1252864
M3L74_06480	chromosome	UQI38611.1	yut	urea transporter	-	1252883	1253875
M3L74_06485	chromosome	UQI37421.1	-	urease accessory protein UreD	-	1253908	1254858
M3L74_06490	chromosome	UQI37422.1	ureG	urease accessory protein UreG	-	1254833	1255492
M3L74_06495	chromosome	UQI37423.1	-	urease accessory protein UreF	-	1255505	1256206
M3L74_06500	chromosome	UQI37424.1	ureE	urease accessory protein UreE	-	1256226	1256789
M3L74_06505	chromosome	UQI37425.1	-	urease subunit alpha	-	1256803	1258521
M3L74_06510	chromosome	UQI37426.1	-	urease subunit beta	-	1258531	1258959
M3L74_06515	chromosome	UQI37427.1	-	urease subunit gamma	-	1258978	1259280
M3L74_06520	chromosome	UQI37428.1	-	ammonium transporter	-	1259284	1260543
M3L74_06525	chromosome	UQI37429.1	hdeB	acid-activated periplasmic chaperone HdeB	-	1260639	1260941
M3L74_06530	chromosome	UQI37430.1	hdeA	acid-activated periplasmic chaperone HdeA	-	1261040	1261354
M3L74_06535	chromosome	UQI37431.1	-	HdeD family acid-resistance protein	+	1261617	1262186
M3L74_06540	chromosome	UQI37432.1	-	efflux RND transporter permease subunit	-	1262403	1265522
M3L74_06545	chromosome		-	efflux RND transporter periplasmic adaptor subunit	-	1265547	1266608
M3L74_06550	chromosome	UQI37433.1	crcB	fluoride efflux transporter CrcB	-	1266738	1267127
M3L74_06555	chromosome	UQI37434.1	-	LuxR family transcriptional regulator	-	1267176	1267706
M3L74_06560	chromosome	UQI37435.1	-	Slp family lipoprotein	-	1268237	1268830
M3L74_06565	chromosome	UQI37436.1	-	DUF1471 domain-containing protein	-	1268954	1269208
M3L74_06570	chromosome	UQI37437.1	-	nitrate- and nitrite sensing domain-containing protein	+	1269728	1271626
M3L74_06575	chromosome	UQI37438.1	-	DNA-binding protein	+	1271801	1272430
M3L74_06580	chromosome	UQI37439.1	-	Txe/YoeB family addiction module toxin	-	1272695	1272955
M3L74_06585	chromosome	UQI37440.1	-	type II toxin-antitoxin system prevent-host-death family antitoxin	-	1272955	1273200
M3L74_06590	chromosome		-	ogr/Delta-like zinc finger family protein	+	1273683	1273945
M3L74_06595	chromosome	UQI37441.1	-	hypothetical protein	-	1274138	1274443
M3L74_06600	chromosome	UQI37442.1	-	phage head-binding domain-containing protein	+	1274966	1276612
M3L74_06605	chromosome	UQI37443.1	-	acyltransferase	+	1276710	1277912
M3L74_06610	chromosome		-	tyrosine-type recombinase/integrase	-	1277987	1279155
M3L74_06620	chromosome	UQI37444.1	-	formate/nitrite transporter family protein	-	1279469	1280410
M3L74_06625	chromosome	UQI37445.1	mlaA	phospholipid-binding lipoprotein MlaA	+	1280699	1281454
M3L74_06630	chromosome	UQI37446.1	fadL	long-chain fatty acid transporter FadL	-	1281514	1282845
M3L74_06635	chromosome	UQI37447.1	-	YfcZ/YiiS family protein	+	1283217	1283501
M3L74_06640	chromosome	UQI37448.1	fadI	acetyl-CoA C-acyltransferase FadI	+	1283679	1284989
M3L74_06645	chromosome	UQI37449.1	fadJ	fatty acid oxidation complex subunit alpha FadJ	+	1284989	1287136
M3L74_06650	chromosome	UQI37450.1	sixA	phosphohistidine phosphatase SixA	+	1287345	1287830
M3L74_06655	chromosome	UQI37451.1	smrB	endonuclease SmrB	-	1287911	1288462
M3L74_06660	chromosome	UQI37452.1	prmB	50S ribosomal protein L3 N(5)-glutamine methyltransferase	+	1288629	1289561
M3L74_06665	chromosome	UQI37453.1	aroC	chorismate synthase	+	1289601	1290686
M3L74_06670	chromosome	UQI37454.1	mepA	penicillin-insensitive murein endopeptidase	+	1290690	1291514
M3L74_06675	chromosome	UQI37455.1	-	sulfite exporter TauE/SafE family protein	+	1291514	1292323
M3L74_06680	chromosome	UQI37456.1	-	elongation factor P hydroxylase	+	1292323	1292871
M3L74_06685	chromosome	UQI37457.1	-	YfcL family protein	+	1292904	1293179
M3L74_06690	chromosome	UQI37458.1	mnmC	bifunctional tRNA (5-methylaminomethyl-2-thiouridine)(34)-methyltransferase MnmD/FAD-dependent 5-carboxymethylaminomethyl-2-thiouridine(34) oxidoreductase MnmC	-	1293294	1295294
M3L74_06695	chromosome	UQI37459.1	fabB	beta-ketoacyl-ACP synthase I	+	1295454	1296668
M3L74_06700	chromosome	UQI37460.1	-	MFS transporter	+	1296882	1298060
M3L74_06705	chromosome	UQI38612.1	flk	flagella biosynthesis regulator Flk	-	1298057	1299058
M3L74_06710	chromosome	UQI37461.1	pdxB	4-phosphoerythronate dehydrogenase PdxB	+	1299167	1300303
M3L74_06715	chromosome	UQI37462.1	-	aspartate-semialdehyde dehydrogenase	+	1300372	1301385
M3L74_06720	chromosome	UQI37463.1	truA	tRNA pseudouridine(38-40) synthase TruA	+	1301385	1302197
M3L74_06725	chromosome	UQI37464.1	-	DedA family protein	+	1302222	1302881
M3L74_06730	chromosome	UQI37465.1	accD	acetyl-CoA carboxylase, carboxyltransferase subunit beta	+	1303031	1303945
M3L74_06735	chromosome	UQI37466.1	folC	bifunctional tetrahydrofolate synthase/dihydrofolate synthase	+	1304138	1305406
M3L74_06740	chromosome	UQI37467.1	dedD	cell division protein DedD	+	1305396	1306058
M3L74_06745	chromosome	UQI37468.1	cvpA	colicin V production protein	+	1306279	1306767
M3L74_06750	chromosome	UQI37469.1	purF	amidophosphoribosyltransferase	+	1306801	1308318
M3L74_06755	chromosome	UQI37470.1	-	UbiX family flavin prenyltransferase	+	1308415	1308984
M3L74_06760	chromosome	UQI37471.1	argT	lysine/arginine/ornithine ABC transporter substrate-binding protein ArgT	+	1309272	1310054
M3L74_06765	chromosome	UQI37472.1	hisJ	histidine ABC transporter substrate-binding protein HisJ	+	1310302	1311084
M3L74_06770	chromosome	UQI37473.1	-	histidine ABC transporter permease HisQ	+	1311270	1311956
M3L74_06775	chromosome	UQI37474.1	hisM	histidine ABC transporter permease HisM	+	1311953	1312660
M3L74_06780	chromosome	UQI37475.1	hisP	histidine ABC transporter ATP-binding protein HisP	+	1312674	1313447
M3L74_06785	chromosome	UQI37476.1	-	GNAT family N-acetyltransferase	-	1313481	1313996
M3L74_06790	chromosome	UQI37477.1	-	TIGR01777 family oxidoreductase	-	1314068	1314961
M3L74_06795	chromosome	UQI37478.1	folX	dihydroneopterin triphosphate 2'-epimerase	-	1314982	1315344
M3L74_06800	chromosome	UQI37479.1	yfcG	GSH-dependent disulfide bond oxidoreductase	-	1315399	1316034
M3L74_06805	chromosome	UQI37480.1	yfcF	glutathione transferase	+	1316169	1316813
M3L74_06810	chromosome	UQI37481.1	yfcE	phosphodiesterase	+	1316869	1317420
M3L74_06815	chromosome	UQI37482.1	yfcD	NUDIX hydrolase YfcD	+	1317477	1318022
M3L74_06820	chromosome	UQI37483.1	-	fimbrial protein	-	1318078	1319190
M3L74_06825	chromosome	UQI37484.1	yfcC	putative basic amino acid antiporter YfcC	-	1319400	1320920
M3L74_06830	chromosome	UQI37485.1	pta	phosphate acetyltransferase	-	1321120	1323264
M3L74_06835	chromosome	UQI37486.1	ackA	acetate kinase	-	1323341	1324543
M3L74_06840	chromosome	UQI37487.1	-	DUF412 domain-containing protein	+	1324883	1325338
M3L74_06845	chromosome	UQI37488.1	-	YfbU family protein	+	1325422	1325916
M3L74_06850	chromosome	UQI38613.1	-	sugar phosphatase	+	1325909	1326586
M3L74_06855	chromosome	UQI37489.1	-	SLC13 family permease	+	1326664	1328496
M3L74_06860	chromosome	UQI37490.1	yfbR	5'-deoxynucleotidase	-	1328598	1329197
M3L74_06865	chromosome	UQI37491.1	alaA	alanine transaminase AlaA	-	1329281	1330498
M3L74_06870	chromosome	UQI37492.1	lrhA	transcriptional regulator LrhA	+	1331426	1332364
M3L74_06875	chromosome	UQI37493.1	nuoA	NADH-quinone oxidoreductase subunit NuoA	+	1332992	1333435
M3L74_06880	chromosome	UQI37494.1	nuoB	NADH-quinone oxidoreductase subunit NuoB	+	1333451	1334113
M3L74_06885	chromosome	UQI37495.1	nuoC	NADH-quinone oxidoreductase subunit C/D	+	1334199	1336001
M3L74_06890	chromosome	UQI37496.1	nuoE	NADH-quinone oxidoreductase subunit NuoE	+	1336004	1336504
M3L74_06895	chromosome	UQI37497.1	nuoF	NADH-quinone oxidoreductase subunit NuoF	+	1336501	1337838
M3L74_06900	chromosome	UQI37498.1	nuoG	NADH-quinone oxidoreductase subunit NuoG	+	1337919	1340645
M3L74_06905	chromosome	UQI37499.1	nuoH	NADH-quinone oxidoreductase subunit NuoH	+	1340642	1341619
M3L74_06910	chromosome	UQI37500.1	nuoI	NADH-quinone oxidoreductase subunit NuoI	+	1341634	1342176
M3L74_06915	chromosome	UQI37501.1	nuoJ	NADH-quinone oxidoreductase subunit J	+	1342188	1342742
M3L74_06920	chromosome	UQI37502.1	nuoK	NADH-quinone oxidoreductase subunit NuoK	+	1342739	1343041
M3L74_06925	chromosome	UQI37503.1	nuoL	NADH-quinone oxidoreductase subunit L	+	1343038	1344879
M3L74_06930	chromosome	UQI37504.1	nuoM	NADH-quinone oxidoreductase subunit M	+	1345064	1346593
M3L74_06935	chromosome	UQI37505.1	nuoN	NADH-quinone oxidoreductase subunit NuoN	+	1346600	1348057
M3L74_06940	chromosome	UQI37506.1	-	chemotaxis protein	-	1348118	1349122
M3L74_06945	chromosome	UQI37507.1	rbn	ribonuclease BN	-	1349187	1350104
M3L74_06950	chromosome	UQI37508.1	-	GNAT family N-acetyltransferase	+	1350172	1350633
M3L74_06955	chromosome	UQI37509.1	elaB	stress response protein ElaB	+	1350697	1351002
M3L74_06960	chromosome	UQI37510.1	menF	isochorismate synthase MenF	+	1351107	1352405
M3L74_06965	chromosome	UQI37511.1	menD	2-succinyl-5-enolpyruvyl-6-hydroxy-3-cyclohexene-1-carboxylic-acid synthase	+	1352490	1354160
M3L74_06970	chromosome	UQI37512.1	menH	2-succinyl-6-hydroxy-2,4-cyclohexadiene-1-carboxylate synthase	+	1354157	1354915
M3L74_06975	chromosome	UQI37513.1	menB	1,4-dihydroxy-2-naphthoyl-CoA synthase	+	1354930	1355787
M3L74_06980	chromosome	UQI37514.1	menC	o-succinylbenzoate synthase	+	1355787	1356749
M3L74_06985	chromosome	UQI37515.1	menE	o-succinylbenzoate--CoA ligase	+	1356746	1358170
M3L74_06990	chromosome	UQI37516.1	pmrD	signal transduction protein PmrD	+	1358266	1358529
M3L74_06995	chromosome	UQI37517.1	arnF	4-amino-4-deoxy-L-arabinose-phosphoundecaprenol flippase subunit ArnF	-	1358532	1358918
M3L74_07000	chromosome	UQI37518.1	arnE	4-amino-4-deoxy-L-arabinose-phosphoundecaprenol flippase subunit ArnE	-	1358918	1359253
M3L74_07005	chromosome	UQI38614.1	arnT	lipid IV(A) 4-amino-4-deoxy-L-arabinosyltransferase	-	1359250	1360908
M3L74_07010	chromosome	UQI37519.1	arnD	4-deoxy-4-formamido-L-arabinose-phosphoundecaprenol deformylase	-	1360905	1361807
M3L74_07015	chromosome	UQI37520.1	arnA	bifunctional UDP-4-amino-4-deoxy-L-arabinose formyltransferase/UDP-glucuronic acid oxidase ArnA	-	1361804	1363786
M3L74_07020	chromosome	UQI37521.1	arnC	undecaprenyl-phosphate 4-deoxy-4-formamido-L-arabinose transferase	-	1363783	1364766
M3L74_07025	chromosome	UQI37522.1	arnB	UDP-4-amino-4-deoxy-L-arabinose aminotransferase	-	1364769	1365908
M3L74_07030	chromosome	UQI37523.1	nudI	nucleoside triphosphatase NudI	-	1366193	1366618
M3L74_07035	chromosome	UQI37524.1	-	YfaZ family protein	+	1366936	1367478
M3L74_07040	chromosome	UQI37525.1	-	nicotinamide mononucleotide deamidase-related protein YfaY	+	1367558	1368754
M3L74_07045	chromosome	UQI37526.1	-	hypothetical protein	-	1368793	1368993
M3L74_07050	chromosome	UQI37527.1	glpC	anaerobic glycerol-3-phosphate dehydrogenase subunit GlpC	-	1369312	1370502
M3L74_07055	chromosome	UQI37528.1	glpB	glycerol-3-phosphate dehydrogenase subunit GlpB	-	1370499	1371758
M3L74_07060	chromosome	UQI37529.1	glpA	anaerobic glycerol-3-phosphate dehydrogenase subunit A	-	1371748	1373376
M3L74_07065	chromosome	UQI37530.1	glpT	glycerol-3-phosphate transporter	+	1373647	1375005
M3L74_07070	chromosome	UQI37531.1	glpQ	glycerophosphodiester phosphodiesterase	+	1375009	1376076
M3L74_07075	chromosome	UQI37532.1	yfaE	ferredoxin-like diferric-tyrosyl radical cofactor maintenance protein YfaE	-	1376250	1376504
M3L74_07080	chromosome	UQI37533.1	nrdB	ribonucleotide-diphosphate reductase subunit beta	-	1376504	1377634
M3L74_07085	chromosome	UQI37534.1	nrdA	ribonucleoside-diphosphate reductase subunit alpha	-	1377745	1380030
M3L74_07090	chromosome	UQI37535.1	ubiG	bifunctional 2-polyprenyl-6-hydroxyphenol methylase/3-demethylubiquinol 3-O-methyltransferase UbiG	-	1380519	1381247
M3L74_07095	chromosome	UQI37536.1	gyrA	DNA topoisomerase (ATP-hydrolyzing) subunit A	+	1381406	1384042
M3L74_07100	chromosome	UQI37537.1	rcsC	two-component system sensor histidine kinase RcsC	+	1384164	1387010
M3L74_07105	chromosome	UQI37538.1	rcsB	transcriptional regulator RcsB	-	1387123	1387773
M3L74_07110	chromosome	UQI37539.1	rcsD	phosphotransferase RcsD	-	1387790	1390459
M3L74_07115	chromosome	UQI37540.1	-	porin OmpC	+	1391199	1392299
M3L74_07120	chromosome	UQI37541.1	apbE	FAD:protein FMN transferase ApbE	+	1392415	1393467
M3L74_07125	chromosome	UQI37542.1	ada	bifunctional DNA-binding transcriptional regulator/O6-methylguanine-DNA methyltransferase Ada	+	1393547	1394611
M3L74_07130	chromosome		alkB	DNA oxidative demethylase AlkB	+	1394611	1395301
M3L74_07135	chromosome	UQI37543.1	-	multidrug ABC transporter permease/ATP-binding protein	+	1395337	1396980
M3L74_07140	chromosome	UQI37544.1	mgtE	magnesium transporter	+	1397086	1398522
M3L74_07145	chromosome	UQI37545.1	-	SulP family inorganic anion transporter	-	1398485	1399732
M3L74_07150	chromosome	UQI37546.1	mqo	malate dehydrogenase (quinone)	+	1400011	1401672
M3L74_07155	chromosome	UQI38615.1	eco	serine protease inhibitor ecotin	-	1401765	1402262
M3L74_07160	chromosome	UQI37547.1	napF	ferredoxin-type protein NapF	+	1402675	1403166
M3L74_07165	chromosome	UQI37548.1	napD	chaperone NapD	+	1403156	1403419
M3L74_07170	chromosome	UQI37549.1	napA	nitrate reductase catalytic subunit NapA	+	1403416	1405902
M3L74_07175	chromosome	UQI37550.1	napG	ferredoxin-type protein NapG	+	1405909	1406604
M3L74_07180	chromosome	UQI37551.1	napH	quinol dehydrogenase ferredoxin subunit NapH	+	1406591	1407454
M3L74_07185	chromosome	UQI37552.1	napB	nitrate reductase cytochrome c-type subunit	+	1407451	1407900
M3L74_07190	chromosome	UQI37553.1	napC	cytochrome c-type protein NapC	+	1407910	1408512
M3L74_07195	chromosome	UQI37554.1	ccmA	cytochrome c biogenesis heme-transporting ATPase CcmA	+	1408533	1409153
M3L74_07200	chromosome	UQI37555.1	ccmB	heme exporter protein CcmB	+	1409150	1409809
M3L74_07205	chromosome	UQI37556.1	-	heme ABC transporter permease	+	1409886	1410623
M3L74_07210	chromosome	UQI37557.1	ccmD	heme exporter protein CcmD	+	1410620	1410832
M3L74_07215	chromosome	UQI37558.1	ccmE	cytochrome c maturation protein CcmE	+	1410829	1411308
M3L74_07220	chromosome	UQI37559.1	-	heme lyase CcmF/NrfE family subunit	+	1411305	1413260
M3L74_07225	chromosome	UQI37560.1	dsbE	thiol:disulfide interchange protein DsbE	+	1413257	1413814
M3L74_07230	chromosome	UQI37561.1	-	cytochrome c-type biogenesis protein CcmH	+	1413811	1414860
M3L74_07235	chromosome	UQI37562.1	narP	nitrate/nitrite response regulator protein NarP	-	1414962	1415609
M3L74_07245	chromosome	UQI37563.1	yejM	LPS biosynthesis-modulating metalloenzyme YejM	-	1415968	1417728
M3L74_07250	chromosome	UQI37564.1	-	YejL family protein	-	1417760	1417987
M3L74_07255	chromosome	UQI37565.1	yejK	nucleoid-associated protein YejK	+	1418122	1419129
M3L74_07260	chromosome	UQI37566.1	rplY	50S ribosomal protein L25	-	1419251	1419535
M3L74_07265	chromosome	UQI37567.1	-	DEAD/DEAH box helicase	-	1419660	1421420
M3L74_07270	chromosome	UQI37568.1	rsuA	16S rRNA pseudouridine(516) synthase RsuA	+	1421571	1422278
M3L74_07275	chromosome	UQI37569.1	-	Bcr/CflA family multidrug efflux MFS transporter	+	1422294	1423484
M3L74_07280	chromosome	UQI37570.1	-	YejG family protein	+	1423818	1424162
M3L74_07285	chromosome	UQI37571.1	yejF	microcin C ABC transporter ATP-binding protein YejF	-	1424166	1425755
M3L74_07290	chromosome	UQI37572.1	-	ABC transporter permease	-	1425757	1426782
M3L74_07295	chromosome	UQI37573.1	-	microcin C ABC transporter permease YejB	-	1426782	1427876
M3L74_07300	chromosome	UQI37574.1	-	extracellular solute-binding protein	-	1427877	1429691
M3L74_07305	chromosome	UQI37575.1	-	cyclic di-GMP phosphodiesterase	-	1429792	1431351
M3L74_07310	chromosome	UQI37576.1	mepS	bifunctional murein DD-endopeptidase/murein LD-carboxypeptidase	-	1431524	1432093
M3L74_07315	chromosome	UQI37577.1	-	phosphatase PAP2 family protein	-	1432507	1433220
M3L74_07320	chromosome	UQI37578.1	-	GTP-binding protein	-	1433255	1434241
M3L74_07325	chromosome	UQI37579.1	-	fructuronate reductase	-	1434361	1435827
M3L74_07330	chromosome	UQI37580.1	uxuA	mannonate dehydratase	+	1436030	1437220
M3L74_07335	chromosome	UQI37581.1	-	PLP-dependent aminotransferase family protein	-	1437266	1438738
M3L74_07340	chromosome	UQI37582.1	torC	pentaheme c-type cytochrome TorC	+	1438903	1440036
M3L74_07345	chromosome	UQI37583.1	torA	trimethylamine-N-oxide reductase TorA	+	1440046	1442544
M3L74_07350	chromosome	UQI37584.1	torD	molecular chaperone TorD	+	1442534	1443166
M3L74_07355	chromosome	UQI37585.1	yeiP	elongation factor P-like protein YeiP	-	1443882	1444454
M3L74_07360	chromosome	UQI37586.1	-	YkgJ family cysteine cluster protein	+	1444612	1444866
M3L74_07365	chromosome	UQI37587.1	setB	sugar efflux transporter SetB	-	1444863	1446044
M3L74_07370	chromosome	UQI37588.1	fruB	fused PTS fructose transporter subunit IIA/HPr protein	+	1446413	1447543
M3L74_07375	chromosome	UQI37589.1	fruK	1-phosphofructokinase	+	1447543	1448481
M3L74_07380	chromosome	UQI37590.1	fruA	PTS fructose transporter subunit IIBC	+	1448498	1450186
M3L74_07385	chromosome	UQI37591.1	-	anaerobic C4-dicarboxylate transporter	-	1450272	1451570
M3L74_07390	chromosome	UQI37592.1	-	amino acid racemase	-	1451646	1452365
M3L74_07395	chromosome	UQI37593.1	hypT	hypochlorite stress DNA-binding transcriptional regulator HypT	+	1452715	1453626
M3L74_07400	chromosome		-	PfkB family carbohydrate kinase	+	1453929	1454108
M3L74_07405	chromosome	UQI37594.1	-	IS5-like element IS5 family transposase	-	1454256	1455236
M3L74_07410	chromosome		-	pseudouridine-5'-phosphate glycosidase	+	1455305	1456015
M3L74_07415	chromosome	UQI37595.1	-	NupC/NupG family nucleoside CNT transporter	+	1456112	1457362
M3L74_07420	chromosome	UQI37596.1	-	sugar kinase	-	1457409	1458497
M3L74_07425	chromosome	UQI37597.1	nfo	deoxyribonuclease IV	-	1458500	1459357
M3L74_07430	chromosome	UQI37598.1	-	YeiH family protein	-	1459429	1460478
M3L74_07435	chromosome	UQI37599.1	-	LysR family transcriptional regulator	+	1460657	1461538
M3L74_07440	chromosome	UQI37600.1	lysP	lysine-specific permease	+	1461734	1463203
M3L74_07445	chromosome	UQI37601.1	-	ligand-gated channel protein	-	1463268	1465253
M3L74_07450	chromosome		-	MFS transporter	-	1465587	1466801
M3L74_07455	chromosome	UQI37602.1	-	IS1-like element IS1B family transposase	+	1466858	1467555
M3L74_07460	chromosome	UQI37603.1	-	hypothetical protein	-	1467490	1468035
M3L74_07465	chromosome		-	L-serine ammonia-lyase	+	1468252	1469621
M3L74_07470	chromosome	UQI37604.1	-	helix-turn-helix domain-containing protein	+	1469611	1470000
M3L74_07475	chromosome	UQI37605.1	fghA	S-formylglutathione hydrolase	-	1470001	1470837
M3L74_07480	chromosome	UQI37606.1	folE	GTP cyclohydrolase I FolE	+	1471160	1471828
M3L74_07485	chromosome	UQI37607.1	-	DUF418 family protein	+	1471843	1473000
M3L74_07490	chromosome	UQI37608.1	galS	HTH-type transcriptional regulator GalS	+	1473145	1474170
M3L74_07495	chromosome	UQI37609.1	mglB	galactose/glucose ABC transporter substrate-binding protein MglB	+	1474463	1475461
M3L74_07500	chromosome	UQI37610.1	mglA	galactose/methyl galactoside ABC transporter ATP-binding protein MglA	+	1475533	1477053
M3L74_07505	chromosome	UQI37611.1	mglC	galactose/methyl galactoside ABC transporter permease MglC	+	1477069	1478079
M3L74_07510	chromosome	UQI37612.1	preA	NAD-dependent dihydropyrimidine dehydrogenase subunit PreA	-	1478137	1479372
M3L74_07515	chromosome	UQI37613.1	-	NAD(P)-dependent oxidoreductase	-	1479366	1480607
M3L74_07520	chromosome	UQI37614.1	-	DUF2542 family protein	-	1480841	1481080
M3L74_07525	chromosome	UQI37615.1	sanA	outer membrane permeability protein SanA	-	1481083	1481802
M3L74_07530	chromosome	UQI37616.1	cdd	cytidine deaminase	-	1481937	1482821
M3L74_07535	chromosome	UQI37617.1	-	CidB/LrgB family autolysis modulator	-	1482970	1483665
M3L74_07540	chromosome	UQI37618.1	-	CidA/LrgA family protein	-	1483662	1484060
M3L74_07545	chromosome	UQI37619.1	-	LysR family transcriptional regulator	-	1484192	1485100
M3L74_07550	chromosome	UQI37620.1	-	aromatic acid/H+ symport family MFS transporter	+	1485227	1486585
M3L74_07555	chromosome	UQI37621.1	gtdA	gentisate 1,2-dioxygenase	+	1486597	1487634
M3L74_07560	chromosome	UQI37622.1	-	fumarylacetoacetate hydrolase family protein	+	1487650	1488351
M3L74_07565	chromosome	UQI37623.1	maiA	maleylacetoacetate isomerase	+	1488360	1489004
M3L74_07570	chromosome	UQI37624.1	-	3-hydroxybenzoate 6-monooxygenase	+	1489019	1490212
M3L74_07575	chromosome	UQI37625.1	dusC	tRNA dihydrouridine(16) synthase DusC	+	1490274	1491212
M3L74_07580	chromosome	UQI37626.1	-	class I SAM-dependent methyltransferase	-	1491435	1492169
M3L74_07585	chromosome	UQI37627.1	mdtQ	multidrug resistance outer membrane protein MdtQ	+	1492339	1493778
M3L74_07590	chromosome	UQI37628.1	-	DedA family protein	-	1493816	1494385
M3L74_07595	chromosome	UQI37629.1	-	YIP1 family protein	+	1494628	1495215
M3L74_07600	chromosome	UQI37630.1	pbpG	D-alanyl-D-alanine endopeptidase	+	1495396	1496343
M3L74_07605	chromosome	UQI37631.1	dld	D-lactate dehydrogenase	-	1496408	1498117
M3L74_07610	chromosome	UQI37632.1	bglX	beta-glucosidase BglX	+	1498350	1500647
M3L74_07615	chromosome	UQI37633.1	-	ABC transporter substrate-binding protein	+	1500843	1501760
M3L74_07620	chromosome	UQI37634.1	-	ABC transporter permease	+	1501785	1502942
M3L74_07625	chromosome	UQI37635.1	-	ABC transporter ATP-binding protein	+	1502935	1503882
M3L74_07630	chromosome	UQI37636.1	-	ABC transporter permease	+	1503866	1504597
M3L74_07635	chromosome	UQI37637.1	-	protein YohO	-	1504578	1504685
M3L74_07640	chromosome	UQI37638.1	mlrA	HTH-type transcriptional regulator MlrA	-	1504737	1505468
M3L74_07645	chromosome	UQI37639.1	-	sensor histidine kinase	+	1505694	1507379
M3L74_07650	chromosome	UQI37640.1	btsR	two-component system response regulator BtsR	+	1507376	1508095
M3L74_07655	chromosome	UQI37641.1	-	DUF1456 family protein	+	1508142	1508612
M3L74_07660	chromosome	UQI37642.1	-	YehR family lipoprotein	-	1508655	1509113
M3L74_07665	chromosome	UQI37643.1	metG	methionine--tRNA ligase	-	1509320	1511353
M3L74_07670	chromosome	UQI37644.1	apbC	iron-sulfur cluster carrier protein ApbC	+	1511518	1512627
M3L74_07675	chromosome	UQI37645.1	-	YehE family protein	+	1512884	1513177
M3L74_07680	chromosome	UQI37646.1	-	fimbrial protein	+	1513450	1514028
M3L74_07685	chromosome	UQI37647.1	-	fimbria/pilus periplasmic chaperone	+	1514092	1514775
M3L74_07690	chromosome	UQI37648.1	-	fimbrial biogenesis outer membrane usher protein	+	1514790	1517276
M3L74_07695	chromosome	UQI37649.1	-	hypothetical protein	+	1517248	1518255
M3L74_07700	chromosome	UQI37650.1	-	RcnB family protein	-	1518309	1518641
M3L74_07705	chromosome	UQI37651.1	-	integrase	+	1519040	1520398
M3L74_07710	chromosome	UQI37652.1	-	HNH endonuclease	+	1520499	1522070
M3L74_07715	chromosome	UQI38616.1	-	hypothetical protein	-	1522080	1522295
M3L74_07720	chromosome	UQI37653.1	-	tyrosine-type recombinase/integrase	-	1522351	1522911
M3L74_07725	chromosome	UQI37654.1	-	hypothetical protein	+	1524868	1525278
M3L74_07730	chromosome	UQI37655.1	-	helix-turn-helix domain-containing protein	+	1525568	1526164
M3L74_07735	chromosome	UQI37656.1	-	hypothetical protein	+	1526180	1526665
M3L74_07740	chromosome	UQI37657.1	-	hypothetical protein	+	1526929	1527324
M3L74_07745	chromosome	UQI37658.1	-	chemotaxis protein	+	1527373	1529532
M3L74_07750	chromosome	UQI37659.1	-	hypothetical protein	+	1530184	1530525
M3L74_07755	chromosome	UQI37660.1	-	major capsid protein	+	1530541	1531575
M3L74_07760	chromosome	UQI37661.1	-	hypothetical protein	+	1531644	1531859
M3L74_07765	chromosome	UQI37662.1	thiM	hydroxyethylthiazole kinase	+	1532192	1532974
M3L74_07770	chromosome	UQI37663.1	thiD	bifunctional hydroxymethylpyrimidine kinase/phosphomethylpyrimidine kinase	+	1532977	1533777
M3L74_07775	chromosome	UQI37664.1	-	GntR family transcriptional regulator	+	1533820	1534566
M3L74_07780	chromosome	UQI37665.1	-	PfkB family carbohydrate kinase	-	1534540	1535505
M3L74_07785	chromosome	UQI37666.1	-	ADP-ribosylglycohydrolase family protein	-	1535502	1536506
M3L74_07790	chromosome	UQI37667.1	-	nucleoside permease	-	1536503	1537780
M3L74_07795	chromosome	UQI37668.1	-	hypothetical protein	-	1537764	1537997
M3L74_07800	chromosome	UQI37669.1	fbaB	class I fructose-bisphosphate aldolase	+	1538033	1539085
M3L74_07805	chromosome	UQI37670.1	yegS	lipid kinase YegS	-	1539108	1540007
M3L74_07810	chromosome	UQI37671.1	artJ	ABC transporter substrate-binding protein ArtJ	-	1540140	1540871
M3L74_07815	chromosome	UQI37672.1	artM	arginine ABC transporter permease ArtM	-	1541134	1541802
M3L74_07820	chromosome	UQI37673.1	artQ	arginine ABC transporter permease ArtQ	-	1541802	1542518
M3L74_07825	chromosome	UQI37674.1	artJ	arginine ABC transporter substrate-binding protein	-	1542525	1543256
M3L74_07830	chromosome	UQI37675.1	artP	arginine ABC transporter ATP-binding protein ArtP	-	1543273	1544001
M3L74_07835	chromosome	UQI37676.1	-	lipoprotein	-	1544227	1544742
M3L74_07840	chromosome	UQI37677.1	-	heavy metal-binding domain-containing protein	+	1544869	1545192
M3L74_07845	chromosome	UQI37678.1	-	N-acetylmuramoyl-L-alanine amidase	+	1545189	1546019
M3L74_07850	chromosome	UQI37679.1	-	NAD(P)-dependent oxidoreductase	-	1546125	1547138
M3L74_07855	chromosome	UQI37680.1	-	SDR family oxidoreductase	-	1547236	1548666
M3L74_07860	chromosome	UQI37681.1	ltaE	low-specificity L-threonine aldolase	-	1548677	1549678
M3L74_07865	chromosome	UQI37682.1	poxB	ubiquinone-dependent pyruvate dehydrogenase	-	1549715	1551433
M3L74_07870	chromosome	UQI37683.1	-	DoxX family protein	+	1551587	1552021
M3L74_07875	chromosome	UQI37684.1	-	FAD-NAD(P)-binding protein	-	1552098	1553711
M3L74_07880	chromosome	UQI37685.1	hcr	NADH oxidoreductase	-	1553913	1554881
M3L74_07885	chromosome	UQI37686.1	hcp	hydroxylamine reductase	-	1554892	1556544
M3L74_07890	chromosome	UQI37687.1	-	lysine exporter LysO family protein	-	1556700	1557599
M3L74_07895	chromosome		aqpZ	aquaporin Z	-	1557744	1558307
M3L74_07900	chromosome	UQI37688.1	-	IS1-like element IS1B family transposase	-	1558317	1559014
M3L74_07905	chromosome		-	aquaporin	-	1559070	1559216
M3L74_07910	chromosome	UQI37689.1	-	ATP-dependent endonuclease	+	1559588	1561246
M3L74_07915	chromosome	UQI37690.1	-	VirK/YbjX family protein	-	1561243	1562190
M3L74_07920	chromosome	UQI37691.1	macA	macrolide transporter subunit MacA	+	1562350	1563465
M3L74_07925	chromosome	UQI37692.1	macB	macrolide ABC transporter ATP-binding protein/permease MacB	+	1563462	1565408
M3L74_07930	chromosome	UQI37693.1	cspD	cold shock-like protein CspD	-	1565483	1565707
M3L74_07935	chromosome	UQI37694.1	clpS	ATP-dependent Clp protease adapter ClpS	+	1566031	1566351
M3L74_07940	chromosome	UQI37695.1	clpA	ATP-dependent Clp protease ATP-binding subunit ClpA	+	1566382	1568658
M3L74_07945	chromosome	UQI37696.1	yegQ	tRNA 5-hydroxyuridine modification protein YegQ	-	1568928	1570289
M3L74_07950	chromosome	UQI37697.1	-	YegP family protein	-	1570449	1570781
M3L74_07955	chromosome	UQI37698.1	baeR	two-component system response regulator BaeR	-	1570917	1571639
M3L74_07960	chromosome	UQI37699.1	baeS	two-component system sensor histidine kinase BaeS	-	1571636	1573039
M3L74_07965	chromosome	UQI37700.1	-	MFS transporter	-	1573039	1574451
M3L74_07970	chromosome	UQI37701.1	mdtC	multidrug efflux RND transporter permease subunit MdtC	-	1574448	1577528
M3L74_07975	chromosome	UQI37702.1	-	MdtB/MuxB family multidrug efflux RND transporter permease subunit	-	1577529	1580651
M3L74_07980	chromosome	UQI37703.1	-	MdtA/MuxA family multidrug efflux RND transporter periplasmic adaptor subunit	-	1580651	1581898
M3L74_07985	chromosome	UQI38617.1	-	type I toxin-antitoxin system Ibs family toxin	+	1582177	1582236
M3L74_07990	chromosome	UQI37704.1	yegD	molecular chaperone	-	1582336	1583688
M3L74_07995	chromosome	UQI37705.1	alkA	DNA-3-methyladenine glycosylase 2	+	1583825	1584694
M3L74_08000	chromosome	UQI38618.1	-	diguanylate cyclase	-	1584662	1587991
M3L74_08005	chromosome	UQI37706.1	udk	uridine kinase	+	1588307	1588948
M3L74_08010	chromosome	UQI37707.1	dcd	dCTP deaminase	+	1589040	1589621
M3L74_08015	chromosome	UQI37708.1	asmA	outer membrane assembly protein AsmA	+	1589648	1591501
M3L74_08020	chromosome	UQI38619.1	-	TerC family protein	-	1591546	1593129
M3L74_08025	chromosome	UQI37709.1	-	polysaccharide export protein	+	1593786	1594925
M3L74_08030	chromosome	UQI37710.1	wzb	low molecular weight protein-tyrosine-phosphatase Wzb	+	1594931	1595380
M3L74_08035	chromosome	UQI37711.1	wzc	tyrosine-protein kinase Wzc	+	1595377	1597539
M3L74_08040	chromosome	UQI37712.1	wcaA	colanic acid biosynthesis glycosyltransferase WcaA	+	1597612	1598454
M3L74_08045	chromosome	UQI37713.1	wcaB	colanic acid biosynthesis acetyltransferase WcaB	+	1598457	1598945
M3L74_08050	chromosome	UQI37714.1	wcaC	colanic acid biosynthesis glycosyltransferase WcaC	+	1598942	1600159
M3L74_08055	chromosome	UQI37715.1	wcaD	putative colanic acid polymerase WcaD	+	1600134	1601351
M3L74_08060	chromosome	UQI37716.1	wcaE	colanic acid biosynthesis glycosyltransferase WcaE	+	1601357	1602103
M3L74_08065	chromosome	UQI37717.1	wcaF	colanic acid biosynthesis acetyltransferase WcaF	+	1602113	1602667
M3L74_08070	chromosome	UQI37718.1	gmd	GDP-mannose 4,6-dehydratase	+	1602692	1603813
M3L74_08075	chromosome	UQI37719.1	-	GDP-L-fucose synthase	+	1603816	1604781
M3L74_08080	chromosome	UQI37720.1	-	GDP-mannose mannosyl hydrolase	+	1604784	1605263
M3L74_08085	chromosome	UQI37721.1	wcaI	colanic acid biosynthesis fucosyltransferase WcaI	+	1605260	1606483
M3L74_08090	chromosome	UQI38620.1	cpsB	mannose-1-phosphate guanyltransferase	+	1606486	1607922
M3L74_08095	chromosome	UQI37722.1	cpsG	colanic acid biosynthesis phosphomannomutase CpsG	+	1608058	1609428
M3L74_08100	chromosome	UQI37723.1	wcaJ	undecaprenyl-phosphate glucose phosphotransferase	+	1609483	1610877
M3L74_08105	chromosome	UQI37724.1	wzxC	colanic acid undecaprenyl disphosphate flippase WzxC	+	1610879	1612357
M3L74_08110	chromosome	UQI37725.1	wcaK	colanic acid biosynthesis pyruvyl transferase WcaK	+	1612381	1613661
M3L74_08115	chromosome	UQI37726.1	wcaL	colanic acid biosynthesis glycosyltransferase WcaL	+	1613658	1614878
M3L74_08120	chromosome	UQI37727.1	wcaM	colanic acid biosynthesis protein WcaM	+	1614890	1616284
M3L74_08125	chromosome	UQI37728.1	-	SDR family oxidoreductase	+	1616433	1617428
M3L74_08130	chromosome	UQI37729.1	galF	UTP--glucose-1-phosphate uridylyltransferase GalF	+	1617666	1618559
M3L74_08135	chromosome	UQI37730.1	-	glycosyltransferase	+	1618923	1619939
M3L74_08140	chromosome	UQI37731.1	-	oligosaccharide flippase family protein	+	1620114	1621370
M3L74_08145	chromosome	UQI37732.1	-	EpsG family protein	+	1621382	1622407
M3L74_08150	chromosome	UQI37733.1	-	glycosyltransferase family 2 protein	+	1622444	1623235
M3L74_08155	chromosome	UQI37734.1	-	glycosyltransferase	+	1623232	1624329
M3L74_08160	chromosome	UQI37735.1	-	GNAT family N-acetyltransferase	+	1624417	1625316
M3L74_08165	chromosome	UQI37736.1	-	hypothetical protein	+	1625319	1626224
M3L74_08170	chromosome	UQI37737.1	gndA	NADP-dependent phosphogluconate dehydrogenase	+	1626400	1627806
M3L74_08175	chromosome	UQI37738.1	ugd	UDP-glucose 6-dehydrogenase	+	1628005	1629171
M3L74_08180	chromosome	UQI37739.1	-	NAD-dependent epimerase	-	1629230	1630234
M3L74_08185	chromosome	UQI37740.1	wzzB	LPS O-antigen chain length determinant protein WzzB	+	1630634	1631617
M3L74_08190	chromosome	UQI37741.1	hisIE	bifunctional phosphoribosyl-AMP cyclohydrolase/phosphoribosyl-ATP diphosphatase HisIE	-	1631678	1632289
M3L74_08195	chromosome	UQI37742.1	hisF	imidazole glycerol phosphate synthase subunit HisF	-	1632283	1633059
M3L74_08200	chromosome	UQI37743.1	hisA	1-(5-phosphoribosyl)-5-[(5-phosphoribosylamino)methylideneamino	-	1633041	1633778
M3L74_08205	chromosome	UQI37744.1	hisH	imidazole glycerol phosphate synthase subunit HisH	-	1633778	1634368
M3L74_08210	chromosome	UQI37745.1	hisB	bifunctional histidinol-phosphatase/imidazoleglycerol-phosphate dehydratase HisB	-	1634368	1635435
M3L74_08215	chromosome	UQI37746.1	hisC	histidinol-phosphate transaminase	-	1635432	1636511
M3L74_08220	chromosome	UQI37747.1	hisD	histidinol dehydrogenase	-	1636508	1637812
M3L74_08225	chromosome	UQI37748.1	hisG	ATP phosphoribosyltransferase	-	1637818	1638717
M3L74_08230	chromosome	UQI38621.1	hisL	his operon leader peptide	-	1638861	1638908
M3L74_08235	chromosome	UQI37749.1	-	SDR family oxidoreductase	+	1639083	1639907
M3L74_08240	chromosome		-	LysR family transcriptional regulator	+	1639949	1640933
M3L74_08245	chromosome	UQI37750.1	plaP	putrescine/proton symporter PlaP	+	1641148	1642509
M3L74_08250	chromosome	UQI37751.1	sbcB	exodeoxyribonuclease I	-	1642569	1643993
M3L74_08255	chromosome	UQI37752.1	phsA	thiosulfate reductase PhsA	+	1644394	1646667
M3L74_08260	chromosome	UQI37753.1	phsB	thiosulfate reductase electron transport protein PhsB	+	1646682	1647260
M3L74_08265	chromosome	UQI37754.1	-	thiosulfate reductase cytochrome B subunit	+	1647257	1648024
M3L74_08270	chromosome	UQI37755.1	dacD	serine-type D-Ala-D-Ala carboxypeptidase DacD	+	1648164	1649336
M3L74_08275	chromosome	UQI37756.1	sbmC	DNA gyrase inhibitor SbmC	+	1649460	1649927
M3L74_08280	chromosome	UQI37757.1	-	FUSC family protein	+	1650035	1651093
M3L74_08285	chromosome	UQI37758.1	-	DUF496 family protein	+	1651332	1651667
M3L74_08290	chromosome	UQI37759.1	-	L-threonine kinase	-	1651708	1652574
M3L74_08295	chromosome	UQI37760.1	-	acetate/propionate family kinase	-	1652667	1653881
M3L74_08300	chromosome	UQI37761.1	pduV	propanediol utilization protein PduV	-	1653866	1654318
M3L74_08305	chromosome	UQI37762.1	pduU	propanediol utilization microcompartment protein PduU	-	1654323	1654673
M3L74_08310	chromosome	UQI37763.1	pduT	propanediol utilization microcompartment protein PduT	-	1654673	1655227
M3L74_08315	chromosome	UQI37764.1	-	SLBB domain-containing protein	-	1655230	1656585
M3L74_08320	chromosome	UQI37765.1	-	iron-containing alcohol dehydrogenase	-	1656582	1657694
M3L74_08325	chromosome	UQI37766.1	pduP	CoA-acylating propionaldehyde dehydrogenase PduP	-	1657705	1659090
M3L74_08330	chromosome	UQI37767.1	pduO	two-domain cob(I)yrinic acid a,c-diamide adenosyltransferase PduO	-	1659087	1660094
M3L74_08335	chromosome	UQI37768.1	-	EutN/CcmL family microcompartment protein	-	1660103	1660378
M3L74_08340	chromosome	UQI37769.1	pduM	microcompartment protein PduM	-	1660382	1660873
M3L74_08345	chromosome	UQI37770.1	-	phosphate propanoyltransferase	-	1660870	1661502
M3L74_08350	chromosome	UQI37771.1	-	BMC domain-containing protein	-	1661502	1661966
M3L74_08355	chromosome	UQI37772.1	pduJ	propanediol utilization microcompartment protein PduJ	-	1661991	1662266
M3L74_08360	chromosome	UQI37773.1	-	glycerol dehydratase reactivase beta/small subunit family protein	-	1662286	1662636
M3L74_08365	chromosome	UQI37774.1	-	diol dehydratase reactivase subunit alpha	-	1662626	1664458
M3L74_08370	chromosome	UQI37775.1	pduE	propanediol dehydratase small subunit PduE	-	1664474	1664992
M3L74_08375	chromosome	UQI37776.1	pduD	propanediol dehydratase medium subunit PduD	-	1665007	1665681
M3L74_08380	chromosome	UQI37777.1	pduC	propanediol dehydratase large subunit PduC	-	1665692	1667356
M3L74_08385	chromosome	UQI37778.1	pduB	propanediol utilization microcompartment protein PduB	-	1667375	1668187
M3L74_08390	chromosome	UQI37779.1	pduA	propanediol utilization microcompartment protein PduA	-	1668187	1668468
M3L74_08395	chromosome	UQI37780.1	pduF	propanediol diffusion facilitator PduF	+	1668994	1669803
M3L74_08400	chromosome	UQI37781.1	pocR	regulatory protein PocR	+	1670007	1670918
M3L74_08405	chromosome	UQI37782.1	-	cobyrinate a,c-diamide synthase	+	1671514	1672893
M3L74_08410	chromosome	UQI37783.1	cbiB	adenosylcobinamide-phosphate synthase CbiB	+	1672890	1673849
M3L74_08415	chromosome	UQI37784.1	-	cobalt-precorrin-8 methylmutase	+	1673860	1674492
M3L74_08420	chromosome	UQI37785.1	cbiD	cobalt-precorrin-5B (C(1))-methyltransferase CbiD	+	1674489	1675625
M3L74_08425	chromosome	UQI37786.1	-	cobalt-precorrin-7 (C(5))-methyltransferase	+	1675619	1676224
M3L74_08430	chromosome	UQI37787.1	-	decarboxylating cobalt-precorrin-6B (C(15))-methyltransferase	+	1676214	1676783
M3L74_08435	chromosome	UQI37788.1	-	cobalt-precorrin-4 methyltransferase	+	1676776	1677549
M3L74_08440	chromosome	UQI37789.1	cbiG	cobalt-precorrin 5A hydrolase	+	1677530	1678585
M3L74_08445	chromosome	UQI37790.1	-	precorrin-3B C(17)-methyltransferase	+	1678585	1679310
M3L74_08450	chromosome	UQI37791.1	-	cobalt-precorrin-6A reductase	+	1679307	1680092
M3L74_08455	chromosome	UQI37792.1	-	sirohydrochlorin cobaltochelatase	+	1680103	1680897
M3L74_08460	chromosome	UQI37793.1	-	cobalt-factor II C(20)-methyltransferase	+	1680894	1681607
M3L74_08465	chromosome	UQI37794.1	cbiM	cobalt ECF transporter S component CbiM	+	1681604	1682341
M3L74_08470	chromosome	UQI37795.1	-	energy-coupling factor ABC transporter substrate-binding protein	+	1682344	1682625
M3L74_08475	chromosome	UQI38622.1	-	energy-coupling factor ABC transporter transmembrane protein	+	1682612	1683289
M3L74_08480	chromosome	UQI37796.1	-	energy-coupling factor ABC transporter ATP-binding protein	+	1683298	1684113
M3L74_08485	chromosome	UQI37797.1	-	cobyric acid synthase	+	1684110	1685630
M3L74_08490	chromosome	UQI37798.1	cobU	bifunctional adenosylcobinamide kinase/adenosylcobinamide-phosphate guanylyltransferase	+	1685627	1686172
M3L74_08495	chromosome	UQI37799.1	cobS	adenosylcobinamide-GDP ribazoletransferase	+	1686169	1686912
M3L74_08500	chromosome	UQI37800.1	cobT	nicotinate-nucleotide--dimethylbenzimidazole phosphoribosyltransferase	+	1686937	1688001
M3L74_08505	chromosome	UQI37801.1	ldtA	L,D-transpeptidase	+	1688129	1689058
M3L74_08510	chromosome	UQI37802.1	-	ABC transporter ATP-binding protein	-	1689083	1689766
M3L74_08515	chromosome	UQI37803.1	-	iron ABC transporter permease	-	1689777	1691465
M3L74_08520	chromosome	UQI37804.1	-	extracellular solute-binding protein	-	1691449	1692486
M3L74_08530	chromosome	UQI37805.1	mtfA	DgsA anti-repressor MtfA	-	1692953	1693717
M3L74_08540	chromosome	UQI37806.1	-	hypothetical protein	+	1694106	1694636
M3L74_08545	chromosome	UQI37807.1	-	hypothetical protein	+	1694806	1694988
M3L74_08550	chromosome		-	integrase	-	1695033	1695188
M3L74_08555	chromosome	UQI37808.1	-	hypothetical protein	+	1695585	1696250
M3L74_08560	chromosome	UQI37809.1	-	tyrosine-type recombinase/integrase	-	1696262	1697245
M3L74_08565	chromosome	UQI37810.1	-	DUF4224 domain-containing protein	-	1697250	1697471
M3L74_08570	chromosome	UQI37811.1	-	DUF2303 family protein	-	1697648	1698472
M3L74_08575	chromosome		-	hypothetical protein	-	1698538	1698939
M3L74_08580	chromosome		-	DUF4113 domain-containing protein	+	1698940	1699293
M3L74_08585	chromosome	UQI37812.1	-	hypothetical protein	+	1699336	1700040
M3L74_08590	chromosome	UQI37813.1	-	SOS response-associated peptidase	-	1700086	1700757
M3L74_08595	chromosome		-	hypothetical protein	-	1701045	1701230
M3L74_08600	chromosome	UQI37814.1	-	EmrE family multidrug efflux SMR transporter	+	1701521	1701853
M3L74_08605	chromosome	UQI37815.1	ompC	porin OmpC	-	1701956	1703134
M3L74_08610	chromosome	UQI37816.1	-	phosphohydrolase	+	1703576	1704268
M3L74_08615	chromosome	UQI37817.1	-	DNA cytosine methyltransferase	+	1704345	1705775
M3L74_08620	chromosome	UQI37818.1	-	very short patch repair endonuclease	+	1705756	1706223
M3L74_08625	chromosome	UQI37819.1	yedA	drug/metabolite exporter YedA	-	1706215	1707135
M3L74_08630	chromosome	UQI38623.1	-	DUF808 domain-containing protein	+	1707311	1708225
M3L74_08635	chromosome	UQI37820.1	-	DUF2158 domain-containing protein	+	1708303	1708488
M3L74_08640	chromosome	UQI38624.1	yodD	YodD family peroxide/acid resistance protein	-	1708695	1708922
M3L74_08645	chromosome	UQI37821.1	dsrB	protein DsrB	+	1709086	1709274
M3L74_08650	chromosome	UQI37822.1	rcsA	transcriptional regulator RcsA	-	1709329	1709952
M3L74_08655	chromosome	UQI37823.1	fliR	flagellar type III secretion system protein FliR	-	1710241	1711026
M3L74_08660	chromosome	UQI37824.1	fliQ	flagellar biosynthesis protein FliQ	-	1711035	1711304
M3L74_08665	chromosome	UQI37825.1	fliP	flagellar type III secretion system pore protein FliP	-	1711314	1712051
M3L74_08670	chromosome	UQI38625.1	fliO	flagellar type III secretion system protein FliO	-	1712051	1712428
M3L74_08675	chromosome	UQI37826.1	fliN	flagellar motor switch protein FliN	-	1712428	1712841
M3L74_08680	chromosome	UQI37827.1	fliM	flagellar motor switch protein FliM	-	1712838	1713842
M3L74_08685	chromosome	UQI37828.1	fliL	flagellar basal body-associated protein FliL	-	1713847	1714314
M3L74_08690	chromosome	UQI37829.1	fliK	flagellar hook length control protein FliK	-	1714419	1715633
M3L74_08695	chromosome	UQI37830.1	fliJ	flagella biosynthesis chaperone FliJ	-	1715630	1716073
M3L74_08700	chromosome	UQI37831.1	fliI	flagellum-specific ATP synthase FliI	-	1716095	1717465
M3L74_08705	chromosome	UQI37832.1	fliH	flagellar assembly protein FliH	-	1717465	1718172
M3L74_08710	chromosome	UQI37833.1	fliG	flagellar motor switch protein FliG	-	1718165	1719163
M3L74_08715	chromosome	UQI37834.1	fliF	flagellar M-ring protein FliF	-	1719156	1720829
M3L74_08720	chromosome	UQI37835.1	fliE	flagellar hook-basal body complex protein FliE	+	1721046	1721360
M3L74_08725	chromosome	UQI37836.1	-	glucosyltransferase domain-containing protein	-	1721553	1722995
M3L74_08730	chromosome	UQI37837.1	-	glycosyltransferase family 2 protein	-	1722985	1723920
M3L74_08735	chromosome	UQI37838.1	-	GtrA family protein	-	1723917	1724279
M3L74_08740	chromosome	UQI37839.1	yedF	sulfurtransferase-like selenium metabolism protein YedF	-	1724455	1724688
M3L74_08745	chromosome	UQI37840.1	yedE	selenium metabolism membrane protein YedE/FdhT	-	1724685	1725890
M3L74_08750	chromosome	UQI37841.1	-	lipoprotein	+	1726076	1726489
M3L74_08755	chromosome	UQI37842.1	amyA	alpha-amylase	-	1726530	1728017
M3L74_08760	chromosome	UQI37843.1	fliT	flagella biosynthesis regulatory protein FliT	-	1728086	1728457
M3L74_08765	chromosome	UQI37844.1	fliS	flagellar export chaperone FliS	-	1728457	1728864
M3L74_08770	chromosome	UQI37845.1	fliD	flagellar filament capping protein FliD	-	1728880	1730283
M3L74_08775	chromosome	UQI37846.1	-	FliC/FljB family flagellin	+	1730539	1732032
M3L74_08780	chromosome		fliA	RNA polymerase sigma factor FliA	+	1732195	1732407
M3L74_08785	chromosome	UQI37847.1	-	RNA polymerase sigma factor FliA	+	1732442	1733161
M3L74_08790	chromosome	UQI37848.1	fliZ	flagella biosynthesis regulatory protein FliZ	+	1733219	1733770
M3L74_08795	chromosome	UQI37849.1	tcyJ	cystine ABC transporter substrate-binding protein	+	1733871	1734671
M3L74_08800	chromosome	UQI37850.1	dcyD	D-cysteine desulfhydrase	+	1734780	1735766
M3L74_08805	chromosome	UQI37851.1	tcyL	cystine ABC transporter permease	+	1735788	1736456
M3L74_08810	chromosome	UQI37852.1	yecC	L-cystine ABC transporter ATP-binding protein YecC	+	1736453	1737205
M3L74_08815	chromosome	UQI37853.1	sdiA	transcriptional regulator SdiA	+	1737436	1738158
M3L74_08820	chromosome	UQI37854.1	-	DUF2594 family protein	-	1738225	1738449
M3L74_08825	chromosome	UQI37855.1	uvrY	UvrY/SirA/GacA family response regulator transcription factor	+	1738909	1739565
M3L74_08830	chromosome	UQI37856.1	uvrC	excinuclease ABC subunit UvrC	+	1739562	1741394
M3L74_08835	chromosome	UQI37857.1	pgsA	CDP-diacylglycerol--glycerol-3-phosphate 3-phosphatidyltransferase	+	1741450	1741998
M3L74_08855	chromosome	UQI37858.1	-	hypothetical protein	-	1742690	1743430
M3L74_08860	chromosome	UQI37859.1	-	site-specific integrase	+	1743511	1744728
M3L74_08865	chromosome	UQI37860.1	-	hypothetical protein	+	1745089	1745460
M3L74_08870	chromosome	UQI37861.1	-	hypothetical protein	+	1745486	1746019
M3L74_08875	chromosome	UQI37862.1	-	DUF2787 domain-containing protein	+	1746092	1746526
M3L74_08880	chromosome	UQI37863.1	-	DUF726 domain-containing protein	-	1747136	1747954
M3L74_08885	chromosome	UQI37864.1	-	WYL domain-containing protein	-	1748016	1748918
M3L74_08890	chromosome	UQI37865.1	-	hypothetical protein	+	1749298	1749624
M3L74_08895	chromosome	UQI37866.1	-	DNA polymerase	-	1749673	1752273
M3L74_08900	chromosome	UQI37867.1	-	hypothetical protein	-	1752324	1752962
M3L74_08905	chromosome	UQI37868.1	-	helix-turn-helix domain-containing protein	-	1752952	1753152
M3L74_08910	chromosome	UQI37869.1	-	site-specific integrase	-	1753295	1754431
M3L74_08915	chromosome	UQI37870.1	-	hypothetical protein	-	1754574	1755704
M3L74_08920	chromosome	UQI37871.1	-	hypothetical protein	-	1756211	1757443
M3L74_08925	chromosome	UQI37872.1	-	type I restriction-modification system subunit M	+	1757750	1759273
M3L74_08930	chromosome	UQI37873.1	-	restriction endonuclease subunit S	+	1759263	1760438
M3L74_08935	chromosome	UQI37874.1	-	YecA family protein	+	1760435	1761118
M3L74_08940	chromosome	UQI37875.1	-	cold shock domain-containing protein	+	1761063	1762925
M3L74_08945	chromosome	UQI37876.1	-	type I restriction endonuclease subunit R	+	1762995	1766279
M3L74_08950	chromosome	UQI37877.1	-	M48 family metallopeptidase	+	1766276	1767031
M3L74_08955	chromosome		-	IS1-like element transposase	+	1767118	1767437
M3L74_08960	chromosome		-	integrase core domain-containing protein	+	1767431	1767664
M3L74_08965	chromosome	UQI38626.1	-	DUF262 domain-containing protein	+	1767689	1769140
M3L74_08970	chromosome	UQI37878.1	-	DUF262 domain-containing HNH endonuclease family protein	+	1769133	1771175
M3L74_08975	chromosome	UQI37879.1	-	DUF4011 domain-containing protein	+	1771362	1777097
M3L74_08980	chromosome	UQI37880.1	-	tyrosine-type recombinase/integrase	-	1777555	1778565
M3L74_08985	chromosome	UQI37881.1	-	DUF4224 domain-containing protein	-	1778565	1778792
M3L74_08990	chromosome	UQI37882.1	-	ASCH domain-containing protein	-	1779094	1779378
M3L74_08995	chromosome	UQI37883.1	-	hypothetical protein	-	1779378	1779569
M3L74_09000	chromosome	UQI38627.1	-	hypothetical protein	-	1779569	1780105
M3L74_09005	chromosome	UQI37884.1	-	hypothetical protein	-	1780109	1780315
M3L74_09010	chromosome	UQI37885.1	-	site-specific DNA-methyltransferase	-	1780312	1781046
M3L74_09015	chromosome	UQI37886.1	-	hypothetical protein	-	1781048	1781539
M3L74_09020	chromosome	UQI37887.1	-	hypothetical protein	-	1781536	1782027
M3L74_09025	chromosome	UQI37888.1	-	hypothetical protein	-	1782024	1782425
M3L74_09030	chromosome	UQI37889.1	-	chromosome partitioning protein ParB	-	1782409	1783446
M3L74_09035	chromosome	UQI37890.1	-	hypothetical protein	-	1783439	1783918
M3L74_09040	chromosome	UQI37891.1	istB	IS21-like element ISSen3 family helper ATPase IstB	-	1783978	1784760
M3L74_09045	chromosome	UQI37892.1	istA	IS21-like element ISSen3 family transposase	-	1784757	1785779
M3L74_09060	chromosome	UQI37893.1	-	hypothetical protein	-	1786725	1786940
M3L74_09065	chromosome	UQI37894.1	-	helix-turn-helix domain-containing protein	-	1787185	1787844
M3L74_09070	chromosome	UQI37895.1	-	Cro/CI family transcriptional regulator	+	1787937	1788134
M3L74_09075	chromosome	UQI37896.1	-	hypothetical protein	+	1788160	1788624
M3L74_09080	chromosome	UQI37897.1	-	DUF4222 domain-containing protein	+	1788865	1789050
M3L74_09085	chromosome	UQI37898.1	-	conserved phage C-terminal domain-containing protein	+	1789034	1789978
M3L74_09090	chromosome	UQI37899.1	-	hypothetical protein	+	1789981	1790424
M3L74_09095	chromosome	UQI37900.1	-	MT-A70 family methyltransferase	+	1790424	1791092
M3L74_09100	chromosome	UQI37901.1	-	hypothetical protein	+	1791079	1791297
M3L74_09105	chromosome	UQI37902.1	-	LexA family transcriptional regulator	+	1791299	1791616
M3L74_09110	chromosome	UQI37903.1	-	RusA family crossover junction endodeoxyribonuclease	+	1791616	1792005
M3L74_09115	chromosome	UQI38628.1	-	phage antirepressor KilAC domain-containing protein	+	1792031	1792747
M3L74_09120	chromosome	UQI37904.1	-	DUF968 domain-containing protein	+	1792744	1793733
M3L74_09125	chromosome	UQI37905.1	-	DUF1133 family protein	+	1793748	1794326
M3L74_09130	chromosome	UQI37906.1	-	hypothetical protein	+	1794474	1795394
M3L74_09135	chromosome	UQI37907.1	-	hypothetical protein	+	1795407	1795970
M3L74_09140	chromosome	UQI37908.1	-	phage holin family protein	+	1796067	1796462
M3L74_09145	chromosome	UQI37909.1	-	phage holin family protein	+	1796449	1796730
M3L74_09150	chromosome	UQI37910.1	-	glycoside hydrolase family 19 protein	+	1796730	1797347
M3L74_09155	chromosome	UQI37911.1	-	hypothetical protein	+	1797355	1797624
M3L74_09160	chromosome	UQI38629.1	-	hypothetical protein	+	1797581	1797787
M3L74_09165	chromosome	UQI37912.1	-	hypothetical protein	+	1797765	1797995
M3L74_09170	chromosome		-	peptidase	+	1798254	1798489
M3L74_09175	chromosome	UQI37913.1	-	hypothetical protein	+	1798519	1798716
M3L74_09180	chromosome	UQI37914.1	-	hypothetical protein	+	1798817	1799044
M3L74_09185	chromosome	UQI37915.1	-	hypothetical protein	+	1799184	1799387
M3L74_09190	chromosome	UQI37916.1	-	DUF1441 family protein	+	1799638	1800126
M3L74_09195	chromosome	UQI37917.1	-	phage terminase large subunit family protein	+	1800126	1802228
M3L74_09200	chromosome	UQI37918.1	-	hypothetical protein	+	1802225	1802440
M3L74_09205	chromosome	UQI37919.1	-	phage portal protein	+	1802437	1803945
M3L74_09210	chromosome	UQI38630.1	-	Clp protease ClpP	+	1803959	1805914
M3L74_09215	chromosome	UQI37920.1	-	DUF2190 family protein	+	1806006	1806332
M3L74_09220	chromosome	UQI37921.1	-	ATP-binding protein	+	1806325	1806600
M3L74_09225	chromosome	UQI37922.1	-	phage tail protein	+	1806613	1807167
M3L74_09230	chromosome	UQI37923.1	-	phage minor tail U family protein	+	1807164	1807562
M3L74_09235	chromosome	UQI37924.1	-	phage tail protein	+	1807570	1808307
M3L74_09240	chromosome	UQI37925.1	-	phage minor tail protein G	+	1808344	1808751
M3L74_09245	chromosome	UQI37926.1	-	phage tail assembly protein T	+	1808802	1809080
M3L74_09250	chromosome	UQI37927.1	-	phage tail tape measure protein	+	1809058	1811574
M3L74_09255	chromosome	UQI37928.1	-	phage tail protein	+	1811578	1811925
M3L74_09260	chromosome	UQI37929.1	-	phage minor tail protein L	+	1811922	1812677
M3L74_09265	chromosome	UQI37930.1	-	C40 family peptidase	+	1812679	1813389
M3L74_09270	chromosome	UQI37931.1	-	hypothetical protein	+	1813419	1813760
M3L74_09275	chromosome	UQI37932.1	-	tail assembly protein	+	1813804	1814409
M3L74_09280	chromosome	UQI37933.1	-	host specificity protein J	+	1814463	1817687
M3L74_09285	chromosome	UQI37934.1	-	DUF6453 family protein	+	1817687	1818631
M3L74_09290	chromosome	UQI37935.1	-	phage tail protein	+	1818641	1820062
M3L74_09295	chromosome	UQI37936.1	-	DinI family protein	-	1820201	1820443
M3L74_09300	chromosome	UQI37937.1	-	ISL3-like element ISKox3 family transposase	-	1820501	1821721
M3L74_09305	chromosome	UQI37938.1	-	LexA family transcriptional regulator	+	1821789	1822235
M3L74_09310	chromosome	UQI37939.1	-	FliC/FljB family flagellin	+	1822621	1824135
M3L74_09315	chromosome	UQI37940.1	-	phase 1 flagellin transcriptional repressor	+	1824204	1824743
M3L74_09320	chromosome	UQI37941.1	-	hypothetical protein	-	1825067	1825411
M3L74_09325	chromosome	UQI37942.1	-	DUF1571 domain-containing protein	+	1825616	1826305
M3L74_09330	chromosome	UQI37943.1	-	SRPBCC family protein	+	1826319	1826789
M3L74_09335	chromosome	UQI37944.1	-	patatin-like phospholipase family protein	-	1826809	1827834
M3L74_09340	chromosome	UQI37945.1	-	transglutaminase domain-containing protein	+	1828166	1829308
M3L74_09345	chromosome	UQI37946.1	-	mercuric transporter MerT family protein	+	1829286	1829642
M3L74_09350	chromosome	UQI37947.1	-	heavy-metal-associated domain-containing protein	+	1829639	1829920
M3L74_09355	chromosome	UQI37948.1	-	YecA family protein	+	1830130	1830795
M3L74_09360	chromosome	UQI37949.1	tyrP	tyrosine transporter TyrP	-	1830822	1832033
M3L74_09365	chromosome	UQI37950.1	-	YecH family protein	+	1832260	1832499
M3L74_09370	chromosome	UQI37951.1	ftnA	non-heme ferritin	-	1832545	1833042
M3L74_09375	chromosome	UQI37952.1	-	YecR-like lipofamily protein	-	1833237	1833572
M3L74_09380	chromosome	UQI37953.1	-	RpiB/LacA/LacB family sugar-phosphate isomerase	+	1833840	1834478
M3L74_09385	chromosome	UQI37954.1	-	MFS transporter	-	1834512	1835933
M3L74_09390	chromosome	UQI37955.1	-	DUF2766 domain-containing protein	+	1836064	1836315
M3L74_09395	chromosome	UQI37956.1	-	non-heme ferritin-like protein	-	1836455	1836958
M3L74_09400	chromosome	UQI37957.1	-	DJ-1/PfpI family protein	+	1837512	1838069
M3L74_09405	chromosome	UQI37958.1	-	arabinose ABC transporter substrate-binding protein	+	1838385	1839374
M3L74_09410	chromosome	UQI37959.1	araG	arabinose ABC transporter ATP-binding protein AraG	+	1839490	1841004
M3L74_09415	chromosome	UQI37960.1	araH	L-arabinose ABC transporter permease AraH	+	1841019	1842005
M3L74_09420	chromosome	UQI37961.1	otsB	trehalose-phosphatase	+	1842181	1842984
M3L74_09425	chromosome	UQI37962.1	otsA	alpha,alpha-trehalose-phosphate synthase	+	1842959	1844380
M3L74_09430	chromosome	UQI37963.1	uspC	universal stress protein UspC	-	1844398	1844826
M3L74_09435	chromosome	UQI37964.1	flhD	flagellar transcriptional regulator FlhD	+	1845629	1845970
M3L74_09440	chromosome	UQI37965.1	flhC	flagellar transcriptional regulator FlhC	+	1845967	1846551
M3L74_09445	chromosome	UQI37966.1	motA	flagellar motor stator protein MotA	+	1846676	1847563
M3L74_09450	chromosome	UQI37967.1	motB	flagellar motor protein MotB	+	1847560	1848489
M3L74_09455	chromosome	UQI37968.1	cheA	chemotaxis protein CheA	+	1848494	1850530
M3L74_09460	chromosome	UQI37969.1	cheW	chemotaxis protein CheW	+	1850551	1851054
M3L74_09465	chromosome	UQI37970.1	-	dicarboxylate/amino acid:cation symporter	-	1851131	1852390
M3L74_09470	chromosome	UQI37971.1	tar	methyl-accepting chemotaxis protein II	+	1852797	1854452
M3L74_09475	chromosome	UQI37972.1	tap	methyl-accepting chemotaxis protein IV	+	1854496	1856097
M3L74_09480	chromosome	UQI37973.1	cheR	protein-glutamate O-methyltransferase CheR	+	1856117	1856989
M3L74_09485	chromosome	UQI37974.1	-	chemotaxis response regulator protein-glutamate methylesterase	+	1856986	1858035
M3L74_09490	chromosome	UQI37975.1	cheY	chemotaxis response regulator CheY	+	1858053	1858442
M3L74_09495	chromosome	UQI38631.1	cheZ	protein phosphatase CheZ	+	1858453	1859097
M3L74_09500	chromosome	UQI37976.1	flhB	flagellar biosynthesis protein FlhB	+	1859256	1860407
M3L74_09505	chromosome	UQI37977.1	flhA	flagellar biosynthesis protein FlhA	+	1860400	1862478
M3L74_09510	chromosome	UQI37978.1	flhe	flagellar protein FlhE	+	1862478	1862870
M3L74_09515	chromosome	UQI37979.1	-	glycoside hydrolase family 105 protein	+	1863179	1864318
M3L74_09520	chromosome	UQI37980.1	mrdA	penicillin-binding protein 2	-	1864290	1866227
M3L74_09525	chromosome	UQI37981.1	argS	arginine--tRNA ligase	-	1866455	1868188
M3L74_09530	chromosome	UQI38632.1	-	VOC family protein	+	1868463	1868993
M3L74_09535	chromosome	UQI37982.1	cutC	copper homeostasis protein CutC	+	1868996	1869742
M3L74_09540	chromosome	UQI37983.1	cmoB	tRNA 5-methoxyuridine(34)/uridine 5-oxyacetic acid(34) synthase CmoB	-	1869986	1870954
M3L74_09545	chromosome	UQI37984.1	cmoA	carboxy-S-adenosyl-L-methionine synthase CmoA	-	1870951	1871694
M3L74_09550	chromosome	UQI37985.1	-	MAPEG family protein	-	1871735	1872130
M3L74_09555	chromosome	UQI37986.1	-	DUF72 domain-containing protein	-	1872183	1873001
M3L74_09560	chromosome	UQI37987.1	-	hydrolase	-	1872998	1873564
M3L74_09565	chromosome	UQI37988.1	aspS	aspartate--tRNA ligase	+	1873853	1875625
M3L74_09570	chromosome	UQI37989.1	nudB	dihydroneopterin triphosphate diphosphatase	+	1875627	1876070
M3L74_09575	chromosome	UQI37990.1	-	YebC/PmpR family DNA-binding transcriptional regulator	+	1876099	1876842
M3L74_09580	chromosome	UQI37991.1	ruvC	crossover junction endodeoxyribonuclease RuvC	+	1876877	1877398
M3L74_09585	chromosome	UQI37992.1	ruvA	Holliday junction branch migration protein RuvA	+	1877479	1878090
M3L74_09590	chromosome	UQI37993.1	ruvB	Holliday junction branch migration DNA helicase RuvB	+	1878099	1879109
M3L74_09595	chromosome	UQI37994.1	znuB	zinc ABC transporter permease subunit ZnuB	-	1879188	1879973
M3L74_09600	chromosome	UQI37995.1	znuC	zinc ABC transporter ATP-binding protein ZnuC	-	1879970	1880725
M3L74_09605	chromosome	UQI38633.1	znuA	zinc ABC transporter substrate-binding protein ZnuA	+	1880804	1881748
M3L74_09610	chromosome	UQI37996.1	mepM	murein DD-endopeptidase MepM	+	1881764	1883083
M3L74_09615	chromosome	UQI37997.1	lpxM	lauroyl-Kdo(2)-lipid IV(A) myristoyltransferase	+	1883203	1884174
M3L74_09620	chromosome	UQI37998.1	pyk	pyruvate kinase	-	1884218	1885660
M3L74_09625	chromosome	UQI38634.1	-	MurR/RpiR family transcriptional regulator	-	1885779	1886648
M3L74_09630	chromosome	UQI37999.1	zwf	glucose-6-phosphate dehydrogenase	+	1887016	1888491
M3L74_09635	chromosome	UQI38000.1	edd	phosphogluconate dehydratase	+	1888725	1890536
M3L74_09640	chromosome	UQI38001.1	kdgA	bifunctional 4-hydroxy-2-oxoglutarate aldolase/2-dehydro-3-deoxy-phosphogluconate aldolase	+	1890571	1891212
M3L74_09645	chromosome	UQI38002.1	purT	formate-dependent phosphoribosylglycinamide formyltransferase	-	1891279	1892457
M3L74_09650	chromosome	UQI38003.1	yebG	DNA damage-inducible protein YebG	+	1892589	1892879
M3L74_09655	chromosome	UQI38004.1	-	protein YebF	+	1893001	1893354
M3L74_09660	chromosome	UQI38005.1	-	tellurite resistance TerB family protein	+	1893449	1894108
M3L74_09665	chromosome	UQI38006.1	ptrB	oligopeptidase B	+	1894195	1896249
M3L74_09670	chromosome	UQI38007.1	exoX	exodeoxyribonuclease X	-	1896240	1896902
M3L74_09675	chromosome	UQI38008.1	-	carbon-nitrogen hydrolase family protein	-	1896926	1897582
M3L74_09680	chromosome	UQI38009.1	-	DNA polymerase III subunit theta	-	1897689	1897919
M3L74_09685	chromosome	UQI38010.1	-	recombinase family protein	+	1898068	1899819
M3L74_09690	chromosome	UQI38011.1	-	inovirus Gp2 family protein	+	1900237	1900962
M3L74_09695	chromosome	UQI38012.1	-	recombinase family protein	-	1901269	1901847
M3L74_09700	chromosome	UQI38013.1	-	diguanylate cyclase	-	1902201	1903103
M3L74_09705	chromosome	UQI38014.1	-	hypothetical protein	-	1903421	1903612
M3L74_09710	chromosome	UQI38015.1	-	hypothetical protein	-	1904105	1904695
M3L74_09715	chromosome	UQI38016.1	-	hypothetical protein	+	1904850	1905059
M3L74_09720	chromosome	UQI38017.1	yobA	CopC domain-containing protein YobA	+	1905318	1905692
M3L74_09725	chromosome	UQI38018.1	copD	copper homeostasis membrane protein CopD	+	1905696	1906568
M3L74_09730	chromosome	UQI38019.1	-	YebY family protein	+	1906589	1906927
M3L74_09735	chromosome	UQI38020.1	-	phage integrase Arm DNA-binding domain-containing protein	-	1907264	1908349
M3L74_09740	chromosome	UQI38021.1	-	excisionase	-	1908318	1908590
M3L74_09745	chromosome	UQI38022.1	-	DUF4060 family protein	-	1908654	1908896
M3L74_09750	chromosome	UQI38635.1	-	hypothetical protein	-	1908883	1909536
M3L74_09755	chromosome	UQI38023.1	-	recombinase RecT	-	1909595	1910707
M3L74_09760	chromosome	UQI38024.1	-	PD-(D/E)XK nuclease-like domain-containing protein	-	1910719	1913481
M3L74_09765	chromosome	UQI38025.1	-	hypothetical protein	-	1913621	1913782
M3L74_09770	chromosome	UQI38636.1	-	cell division inhibitor protein	-	1913794	1914000
M3L74_09775	chromosome	UQI38637.1	-	hypothetical protein	+	1914332	1914538
M3L74_09780	chromosome	UQI38026.1	-	hypothetical protein	-	1914570	1914950
M3L74_09785	chromosome	UQI38027.1	-	hypothetical protein	-	1915041	1915289
M3L74_09790	chromosome	UQI38028.1	-	IS5-like element ISKpn26 family transposase	-	1915347	1916327
M3L74_09795	chromosome	UQI38029.1	-	hypothetical protein	-	1916373	1917164
M3L74_09800	chromosome	UQI38638.1	-	helix-turn-helix transcriptional regulator	-	1917332	1918030
M3L74_09805	chromosome	UQI38030.1	-	helix-turn-helix domain-containing protein	+	1918141	1918362
M3L74_09810	chromosome	UQI38031.1	-	toxin YdaT domain-containing protein	+	1918388	1918927
M3L74_09815	chromosome	UQI38032.1	-	DnaT-like ssDNA-binding domain-containing protein	+	1919095	1920042
M3L74_09820	chromosome	UQI38033.1	-	ATP-binding protein	+	1920045	1920794
M3L74_09825	chromosome	UQI38034.1	-	hypothetical protein	+	1920813	1921124
M3L74_09830	chromosome	UQI38035.1	-	ead/Ea22-like family protein	+	1921121	1921624
M3L74_09835	chromosome	UQI38036.1	-	hypothetical protein	+	1921626	1922381
M3L74_09840	chromosome	UQI38037.1	-	hypothetical protein	+	1922392	1922694
M3L74_09845	chromosome	UQI38038.1	-	hypothetical protein	+	1922749	1923093
M3L74_09850	chromosome	UQI38039.1	-	hypothetical protein	+	1923221	1923388
M3L74_09855	chromosome	UQI38040.1	-	DUF1367 family protein	+	1923528	1924127
M3L74_09860	chromosome	UQI38041.1	-	hypothetical protein	+	1924127	1924333
M3L74_09865	chromosome	UQI38042.1	-	recombination protein NinG	+	1924336	1924944
M3L74_09870	chromosome	UQI38043.1	-	hypothetical protein	+	1924941	1925060
M3L74_09875	chromosome	UQI38044.1	-	antitermination protein	+	1925057	1925839
M3L74_09880	chromosome	UQI38045.1	-	phage holin family protein	+	1926341	1926547
M3L74_09885	chromosome	UQI38046.1	-	lysozyme	+	1926525	1927013
M3L74_09890	chromosome	UQI38047.1	-	DUF2514 domain-containing protein	+	1927010	1927549
M3L74_09895	chromosome	UQI38048.1	-	hypothetical protein	+	1927579	1927803
M3L74_09900	chromosome	UQI38639.1	-	ATP-dependent RNA helicase HrpA	-	1928247	1928483
M3L74_09905	chromosome	UQI38049.1	-	DUF2158 domain-containing protein	-	1928531	1928740
M3L74_09910	chromosome	UQI38050.1	-	terminase small subunit	+	1928768	1929331
M3L74_09915	chromosome	UQI38051.1	-	terminase	+	1929328	1930875
M3L74_09920	chromosome	UQI38052.1	-	DUF1073 domain-containing protein	+	1930887	1932347
M3L74_09925	chromosome	UQI38640.1	-	phage head morphogenesis protein	+	1932298	1933281
M3L74_09930	chromosome	UQI38053.1	-	hypothetical protein	+	1933340	1933516
M3L74_09935	chromosome	UQI38054.1	-	DUF2213 domain-containing protein	+	1933577	1934971
M3L74_09940	chromosome	UQI38055.1	-	hypothetical protein	+	1934975	1935409
M3L74_09945	chromosome	UQI38056.1	-	DUF6260 family protein	+	1935420	1936505
M3L74_09950	chromosome	UQI38057.1	-	hypothetical protein	+	1936515	1936880
M3L74_09955	chromosome	UQI38058.1	-	hypothetical protein	+	1936957	1937337
M3L74_09960	chromosome	UQI38059.1	-	hypothetical protein	+	1937337	1937510
M3L74_09965	chromosome	UQI38060.1	-	hypothetical protein	+	1937510	1937878
M3L74_09970	chromosome	UQI38061.1	-	HK97 gp10 family phage protein	+	1937878	1938246
M3L74_09975	chromosome	UQI38062.1	-	hypothetical protein	+	1938243	1938626
M3L74_09980	chromosome	UQI38063.1	-	Ig-like domain-containing protein	+	1938693	1939448
M3L74_09985	chromosome	UQI38064.1	-	DUF6246 family protein	+	1939500	1940189
M3L74_09990	chromosome	UQI38065.1	-	hypothetical protein	+	1940317	1940724
M3L74_09995	chromosome	UQI38066.1	-	tape measure protein	+	1940789	1944001
M3L74_10000	chromosome	UQI38067.1	-	hypothetical protein	+	1944001	1944471
M3L74_10005	chromosome	UQI38068.1	-	DUF1833 domain-containing protein	+	1944468	1944950
M3L74_10010	chromosome	UQI38069.1	-	hypothetical protein	+	1944960	1945142
M3L74_10015	chromosome	UQI38070.1	-	nitrite transporter	+	1945111	1945515
M3L74_10020	chromosome	UQI38071.1	-	host specificity factor TipJ family phage tail protein	+	1945512	1948601
M3L74_10025	chromosome	UQI38072.1	-	hypothetical protein	+	1948655	1951180
M3L74_10030	chromosome	UQI38073.1	-	hypothetical protein	+	1951191	1951511
M3L74_10035	chromosome	UQI38074.1	-	ISL3-like element ISKox3 family transposase	-	1951734	1952954
M3L74_10040	chromosome	UQI38075.1	-	hypothetical protein	+	1953051	1953290
M3L74_10045	chromosome	UQI38076.1	-	hypothetical protein	-	1953428	1954090
M3L74_10050	chromosome	UQI38077.1	-	hypothetical protein	-	1954094	1954486
M3L74_10055	chromosome	UQI38078.1	-	ParA family protein	-	1954479	1955324
M3L74_10060	chromosome	UQI38641.1	-	SOS response-associated peptidase	-	1955523	1956194
M3L74_10065	chromosome	UQI38079.1	pphA	protein-serine/threonine phosphatase	+	1956679	1957320
M3L74_10070	chromosome	UQI38642.1	-	YebW family protein	-	1957321	1957512
M3L74_10075	chromosome	UQI38643.1	-	YebV family protein	-	1957615	1957851
M3L74_10080	chromosome	UQI38644.1	rsmF	16S rRNA (cytosine(1407)-C(5))-methyltransferase RsmF	-	1957952	1959340
M3L74_10085	chromosome	UQI38080.1	-	MlaD family protein	-	1959453	1962086
M3L74_10090	chromosome	UQI38081.1	yebS	membrane integrity lipid transport subunit YebS	-	1962055	1963338
M3L74_10095	chromosome	UQI38082.1	-	GAF domain-containing protein	+	1963467	1963964
M3L74_10100	chromosome	UQI38083.1	proQ	RNA chaperone ProQ	+	1964061	1964747
M3L74_10105	chromosome	UQI38084.1	prc	carboxy terminal-processing peptidase	+	1964767	1966815
M3L74_10110	chromosome	UQI38085.1	htpX	protease HtpX	+	1967008	1967889
M3L74_10115	chromosome	UQI38086.1	-	MFS transporter	-	1967936	1969309
M3L74_10120	chromosome	UQI38087.1	kdgR	DNA-binding transcriptional regulator KdgR	+	1969484	1970275
M3L74_10125	chromosome	UQI38088.1	-	YobH family protein	-	1970390	1970629
M3L74_10130	chromosome	UQI38089.1	mgrB	PhoP/PhoQ regulator MgrB	+	1970794	1970937
M3L74_10135	chromosome	UQI38090.1	-	YebO family protein	+	1971012	1971296
M3L74_10140	chromosome	UQI38091.1	-	YobF family protein	+	1971933	1972076
M3L74_10145	chromosome	UQI38092.1	cspE	transcription antiterminator/RNA stability regulator CspE	+	1972089	1972298
M3L74_10150	chromosome	UQI38093.1	ftsI	peptidoglycan glycosyltransferase FtsI	+	1972518	1974263
M3L74_10155	chromosome	UQI38094.1	rlmA	23S rRNA (guanine(745)-N(1))-methyltransferase	+	1974327	1975136
M3L74_10160	chromosome	UQI38095.1	mntP	manganese efflux pump MntP	-	1975133	1975699
M3L74_10165	chromosome	UQI38096.1	-	DUF986 family protein	-	1976132	1976590
M3L74_10170	chromosome	UQI38097.1	-	PTS mannose transporter subunit IID	-	1976651	1977502
M3L74_10175	chromosome	UQI38098.1	-	PTS mannose/fructose/sorbose transporter subunit IIC	-	1977515	1978315
M3L74_10180	chromosome	UQI38099.1	manX	PTS mannose transporter subunit IIAB	-	1978374	1979336
M3L74_10185	chromosome	UQI38100.1	yoaE	CNNM family cation transport protein YoaE	+	1979796	1981355
M3L74_10190	chromosome	UQI38101.1	-	EAL domain-containing protein	-	1981362	1982963
M3L74_10195	chromosome	UQI38102.1	sdaA	L-serine ammonia-lyase	-	1983094	1984458
M3L74_10200	chromosome	UQI38103.1	-	CoA pyrophosphatase	-	1984642	1985220
M3L74_10205	chromosome	UQI38104.1	pabB	aminodeoxychorismate synthase component 1	-	1985224	1986585
M3L74_10210	chromosome	UQI38105.1	-	YoaH family protein	+	1986669	1986848
M3L74_10215	chromosome	UQI38106.1	-	RidA family protein	-	1986855	1987199
M3L74_10220	chromosome	UQI38107.1	-	ATP-dependent DNA helicase	+	1987340	1989250
M3L74_10225	chromosome	UQI38108.1	tsaB	tRNA (adenosine(37)-N6)-threonylcarbamoyltransferase complex dimerization subunit type 1 TsaB	+	1989309	1990004
M3L74_10230	chromosome	UQI38109.1	-	Slp family lipoprotein	+	1990099	1990683
M3L74_10235	chromosome	UQI38110.1	fadD	long-chain-fatty-acid--CoA ligase FadD	+	1990888	1992573
M3L74_10240	chromosome	UQI38645.1	rnd	ribonuclease D	+	1992658	1993773
M3L74_10245	chromosome	UQI38111.1	-	tartrate dehydrogenase	-	1993823	1994908
M3L74_10250	chromosome	UQI38112.1	-	LysR family transcriptional regulator	+	1995012	1995929
M3L74_10255	chromosome	UQI38113.1	minE	cell division topological specificity factor MinE	-	1996016	1996282
M3L74_10260	chromosome	UQI38114.1	minD	septum site-determining protein MinD	-	1996286	1997098
M3L74_10265	chromosome	UQI38115.1	minC	septum site-determining protein MinC	-	1997122	1997829
M3L74_10270	chromosome	UQI38116.1	-	YcgL domain-containing protein	+	1997956	1998249
M3L74_10275	chromosome	UQI38117.1	-	fumarylacetoacetate hydrolase family protein	+	1998319	1998978
M3L74_10280	chromosome	UQI38118.1	-	YcgN family cysteine cluster protein	+	1999071	1999517
M3L74_10285	chromosome	UQI38119.1	-	DUF1971 domain-containing protein	-	1999547	1999888
M3L74_10290	chromosome	UQI38120.1	dsbB	disulfide bond formation protein DsbB	-	1999999	2000529
M3L74_10295	chromosome	UQI38121.1	nhaB	Na(+)/H(+) antiporter NhaB	-	2000671	2002215
M3L74_10300	chromosome	UQI38122.1	fadR	fatty acid metabolism transcriptional regulator FadR	+	2002452	2003171
M3L74_10305	chromosome	UQI38123.1	-	SpoVR family protein	-	2003274	2004806
M3L74_10310	chromosome	UQI38124.1	-	D-amino acid dehydrogenase	+	2005129	2006427
M3L74_10315	chromosome	UQI38125.1	dadX	catabolic alanine racemase DadX	+	2006440	2007510
M3L74_10320	chromosome	UQI38126.1	-	potassium/proton antiporter	-	2007616	2009349
M3L74_10325	chromosome	UQI38127.1	ldcA	muramoyltetrapeptide carboxypeptidase	-	2009447	2010361
M3L74_10330	chromosome	UQI38128.1	emtA	membrane-bound lytic murein transglycosylase EmtA	+	2010460	2011071
M3L74_10335	chromosome	UQI38129.1	-	flagellar brake protein	-	2011083	2011817
M3L74_10340	chromosome	UQI38646.1	-	GlsB/YeaQ/YmgE family stress response membrane protein	+	2012019	2012273
M3L74_10345	chromosome	UQI38130.1	-	TonB-dependent receptor	-	2012315	2014285
M3L74_10350	chromosome	UQI38131.1	modD	ModD protein	-	2014309	2015166
M3L74_10355	chromosome	UQI38132.1	-	class I SAM-dependent methyltransferase	-	2015163	2015975
M3L74_10360	chromosome	UQI38133.1	-	ABC transporter ATP-binding protein	-	2015985	2016746
M3L74_10365	chromosome	UQI38134.1	-	iron ABC transporter permease	-	2016743	2017729
M3L74_10370	chromosome	UQI38135.1	-	ABC transporter substrate-binding protein	-	2017729	2018751
M3L74_10375	chromosome	UQI38136.1	-	alpha,alpha-trehalase	-	2018959	2020671
M3L74_10380	chromosome	UQI38137.1	dhaM	dihydroxyacetone kinase phosphoryl donor subunit DhaM	-	2020842	2022272
M3L74_10385	chromosome	UQI38647.1	dhaL	dihydroxyacetone kinase subunit DhaL	-	2022283	2022915
M3L74_10390	chromosome	UQI38138.1	dhaK	dihydroxyacetone kinase subunit DhaK	-	2022927	2023997
M3L74_10395	chromosome	UQI38139.1	-	Glu/Leu/Phe/Val dehydrogenase	-	2024323	2025597
M3L74_10400	chromosome	UQI38140.1	-	spore coat protein U domain-containing protein	-	2025918	2026886
M3L74_10405	chromosome	UQI38141.1	-	fimbria/pilus outer membrane usher protein	-	2026900	2029185
M3L74_10410	chromosome	UQI38142.1	-	molecular chaperone	-	2029241	2029963
M3L74_10415	chromosome	UQI38143.1	-	spore coat U domain-containing protein	-	2029978	2030508
M3L74_10420	chromosome	UQI38144.1	-	MerR family transcriptional regulator	-	2030818	2031549
M3L74_10425	chromosome	UQI38145.1	-	diguanylate phosphodiesterase	-	2031753	2032982
M3L74_10430	chromosome	UQI38146.1	ycgZ	regulatory protein YcgZ	+	2033300	2033536
M3L74_10435	chromosome	UQI38147.1	-	hypothetical protein	+	2033578	2033850
M3L74_10440	chromosome	UQI38648.1	-	biofilm development regulator YmgB/AriR family protein	+	2033885	2034151
M3L74_10445	chromosome	UQI38148.1	-	LuxR C-terminal-related transcriptional regulator	+	2034284	2034835
M3L74_10450	chromosome	UQI38149.1	-	MFS transporter	-	2034913	2036172
M3L74_10455	chromosome	UQI38150.1	-	aminoimidazole riboside kinase	-	2036238	2037185
M3L74_10460	chromosome	UQI38151.1	-	glycoside hydrolase family 32 protein	-	2037216	2038652
M3L74_10465	chromosome	UQI38152.1	-	LacI family DNA-binding transcriptional regulator	+	2038826	2039821
M3L74_10470	chromosome	UQI38153.1	ychF	redox-regulated ATPase YchF	-	2040022	2041116
M3L74_10475	chromosome	UQI38154.1	pth	aminoacyl-tRNA hydrolase	-	2041232	2041816
M3L74_10480	chromosome	UQI38155.1	ychH	stress-induced protein YchH	+	2042091	2042372
M3L74_10485	chromosome	UQI38156.1	lysC	lysine-sensitive aspartokinase 3	-	2042487	2043848
M3L74_10490	chromosome	UQI38157.1	-	diaminobutyrate--2-oxoglutarate transaminase	+	2044457	2045842
M3L74_10495	chromosome	UQI38158.1	-	aspartate aminotransferase family protein	+	2045858	2047321
M3L74_10500	chromosome	UQI38649.1	dauA	C4-dicarboxylic acid transporter DauA	-	2047442	2049097
M3L74_10505	chromosome	UQI38159.1	prs	ribose-phosphate diphosphokinase	-	2049249	2050196
M3L74_10510	chromosome	UQI38160.1	ispE	4-(cytidine 5'-diphospho)-2-C-methyl-D-erythritol kinase	-	2050463	2051314
M3L74_10515	chromosome	UQI38161.1	lolB	lipoprotein insertase outer membrane protein LolB	-	2051311	2051934
M3L74_10520	chromosome	UQI38162.1	hemA	glutamyl-tRNA reductase	+	2052146	2053402
M3L74_10525	chromosome	UQI38163.1	prfA	peptide chain release factor 1	+	2053444	2054526
M3L74_10530	chromosome	UQI38164.1	prmC	peptide chain release factor N(5)-glutamine methyltransferase	+	2054526	2055359
[truncated: 2,835 more rows]

## Sheet: Table S2
Supplementary Material Table S2. The features of genomic islands (GIs), prophages, and insertion sequences (ISs) in the GMU8049 genome.
Genomic islands					Prophages							Insert sequences
GI	Location	Strat	End	Length	Prophage	Location	Completeness	Strat	End	Length	Possible phage	Locus_tag (IS)	Location	IS type
GI-1	chromosome	386677	435187	48510	Prophage 1	chromosome	intact	416850	470514	53664	PHAGE_Salmon_Fels_2_NC_010463, ......	M3L74_00530	chromosome	IS1R_PEP3
GI-2	chromosome	449494	476068	26574	Prophage 2	chromosome	incomplete	1072233	1094596	22363	PHAGE_Salmon_vB_SosS_Oslo_NC_018279, ......	M3L74_01930	chromosome	IS1R_PEP3
GI-3	chromosome	654208	679447	25239	Prophage 3	chromosome	incomplete	1693839	1705775	11936	PHAGE_Salmon_118970_sal3_NC_031940, ......	M3L74_02305	chromosome	IS1R_PEP3
GI-4	chromosome	931054	954123	23069	Prophage 4	chromosome	intact	1757505	1832529	75024	PHAGE_Salmon_SJ46_NC_031129, ......	M3L74_02325	chromosome	IS102_PEP
GI-5	chromosome	1076603	1090436	13833	Prophage 5	chromosome	intact	1884195	1956619	72424	PHAGE_Pseudo_YMC11/07/P54_PAE_BP_NC_030909, ......	M3L74_02330	chromosome	ISSm1_PEP
GI-6	chromosome	1512884	1530525	17641	Prophage 6	chromosome	intact	2440028	2510341	70313	PHAGE_Acinet_vB_AbaS_TRS1_NC_031098, ......	M3L74_02405	chromosome	ISSwi1_PEP3
GI-7	chromosome	1691449	1700757	9308								M3L74_02460	chromosome	ISEc47_PEP
GI-8	chromosome	1741450	1800126	58676								M3L74_02465	chromosome	IS682_PEP2
GI-9	chromosome	1813419	1825411	11992								M3L74_02470	chromosome	ISEc23_PEP3
GI-10	chromosome	1896926	1954090	57164								M3L74_02945	chromosome	IS1R_PEP3
GI-11	chromosome	2438873	2498050	59177								M3L74_03235	chromosome	IS1R_PEP3
GI-12	chromosome	2550422	2565086	14664								M3L74_03685	chromosome	ISSen4_PEP3
GI-13	chromosome	2837110	2848746	11636								M3L74_03785	chromosome	IS1R_PEP3
GI-14	chromosome	3632157	3643641	11484								M3L74_04205	chromosome	IS1R_PEP3
GI-15	chromosome	3656248	3670924	14676								M3L74_04905	chromosome	IS1R_PEP3
GI-16	chromosome	4232427	4269744	37317								M3L74_04980	chromosome	IS1R_PEP3
GI-17	chromosome	4792729	4808353	15624								M3L74_05215	chromosome	IS4_PEP
GI-18	chromosome	4883570	4892831	9261								M3L74_05740	chromosome	IS1R_PEP3
												M3L74_06440	chromosome	IS1R_PEP3
												M3L74_07405	chromosome	IS5_PEP
												M3L74_07455	chromosome	IS1R_PEP3
												M3L74_07900	chromosome	IS1R_PEP3
												M3L74_09040	chromosome	ISSen3_PEP2
												M3L74_09045	chromosome	ISSen3_PEP
												M3L74_09300	chromosome	ISSoEn4_PEP
												M3L74_09790	chromosome	ISKpn26_PEP
												M3L74_10035	chromosome	ISSoEn4_PEP
												M3L74_11000	chromosome	IS1R_PEP3
												M3L74_11325	chromosome	ISSoEn4_PEP
												M3L74_11600	chromosome	IS1R_PEP3
												M3L74_11940	chromosome	IS1R_PEP3
												M3L74_12115	chromosome	IS1R_PEP3
												M3L74_13110	chromosome	ISHar4_PEP
												M3L74_13340	chromosome	IS1R_PEP3
												M3L74_14150	chromosome	IS30_PEP
												M3L74_14165	chromosome	IS1R_PEP3
												M3L74_14170	chromosome	ISHar4_PEP
												M3L74_14540	chromosome	ISHar4_PEP
												M3L74_15130	chromosome	IS1R_PEP3
												M3L74_15440	chromosome	IS4_PEP
												M3L74_16785	chromosome	IS1R_PEP3
												M3L74_16995	chromosome	IS1R_PEP3
												M3L74_17120	chromosome	IS1R_PEP3
												M3L74_17185	chromosome	IS1R_PEP3
												M3L74_17190	chromosome	ISEcp1_PEP
												M3L74_17845	chromosome	IS1R_PEP3
												M3L74_18165	chromosome	IS1R_PEP3
												M3L74_18280	chromosome	IS1R_PEP3
												M3L74_18355	chromosome	IS1R_PEP3
												M3L74_18415	chromosome	IS30_PEP
												M3L74_18525	chromosome	IS1R_PEP3
												M3L74_18625	chromosome	IS1R_PEP3
												M3L74_19255	chromosome	IS1R_PEP3
												M3L74_20415	chromosome	IS1R_PEP3
												M3L74_21210	chromosome	IS1R_PEP3
												M3L74_22035	chromosome	ISHar4_PEP
												M3L74_22745	chromosome	IS1R_PEP3
												M3L74_23815	chromosome	IS1R_PEP3
												M3L74_24315	chromosome	IS1R_PEP3
												M3L74_24355	chromosome	IS1R_PEP3
												M3L74_24715	chromosome	IS1R_PEP3
												M3L74_00060	plasmid	IS3000_PEP
												M3L74_00070	plasmid	IS1X2_PEP3
												M3L74_00110	plasmid	IS26_PEP
												M3L74_00125	plasmid	ISSoEn4_PEP

## Sheet: Table S3
Supplementary Material Table S3. Pairwise comparisons of GMU8049 vs. type strain genomes in Type (Strain) Genome Server.
Query strain	Subject strain	Subject species	dDDH (d0, in %)	C.I. (d0, in %)	dDDH (d4, in %)	C.I. (d4, in %)	dDDH (d6, in %)	C.I. (d6, in %)	G+C content difference (in %)
GMU8049	Citrobacter freundii NBRC 12681	Citrobacter freundii	79.9	[76.0 - 83.4]	91	[88.8 - 92.8]	84.7	[81.5 - 87.4]	0.1
GMU8049	Citrobacter portucalensis A60	Citrobacter portucalensis	72.6	[68.7 - 76.3]	58.6	[55.8 - 61.4]	72	[68.6 - 75.3]	0.25
GMU8049	Citrobacter europaeus 97/79	Citrobacter europaeus	67.6	[63.7 - 71.2]	49.4	[46.7 - 52.0]	65.1	[61.8 - 68.4]	0.13
GMU8049	Citrobacter arsenatis LY-1T	Citrobacter arsenatis	67.9	[64.0 - 71.5]	48.5	[45.9 - 51.1]	65.1	[61.8 - 68.4]	0.17
GMU8049	Citrobacter braakii ATCC 51113	Citrobacter braakii	59.5	[55.9 - 63.1]	48.4	[45.8 - 51.0]	58.1	[54.8 - 61.2]	0.14
GMU8049	Citrobacter youngae CCUG 30791	Citrobacter youngae	67.3	[63.4 - 71.0]	42.8	[40.3 - 45.3]	62.6	[59.3 - 65.8]	0.03
GMU8049	Citrobacter cronae Tue2-1T	Citrobacter cronae	66.8	[62.9 - 70.4]	42.2	[39.7 - 44.8]	62	[58.7 - 65.2]	0.65
GMU8049	Citrobacter werkmanii NBRC 105721	Citrobacter werkmanii	69.2	[65.3 - 72.9]	42	[39.5 - 44.5]	63.8	[60.5 - 67.1]	0.31
GMU8049	Citrobacter pasteurii CIP 55.13	Citrobacter pasteurii	67.5	[63.7 - 71.2]	40.6	[38.1 - 43.1]	61.9	[58.6 - 65.1]	0.04
GMU8049	Citrobacter tructae SNU WT2	Citrobacter tructae	65.4	[61.6 - 69.0]	33.2	[30.8 - 35.7]	56.8	[53.6 - 60.0]	0.19
GMU8049	Citrobacter diversus NCTC 10849	Citrobacter diversus	46.6	[43.2 - 50.0]	26.9	[24.6 - 29.4]	40.4	[37.4 - 43.4]	1.83
GMU8049	Citrobacter koseri NCTC 10786	Citrobacter koseri	49.8	[46.4 - 53.3]	26.8	[24.4 - 29.3]	42.6	[39.6 - 45.6]	2.05
GMU8049	Citrobacter telavivensis 6105	Citrobacter telavivensis	42.1	[38.7 - 45.5]	26.1	[23.8 - 28.6]	36.9	[34.0 - 40.0]	1.53
GMU8049	Citrobacter amalonaticus NCTC 10805	Citrobacter amalonaticus	43.4	[40.0 - 46.8]	25.5	[23.2 - 28.0]	37.6	[34.6 - 40.6]	1.67
GMU8049	Citrobacter farmeri DSM 17655	Citrobacter farmeri	44.4	[41.0 - 47.9]	25.3	[23.0 - 27.8]	38.2	[35.3 - 41.3]	1.64
GMU8050	Citrobacter rodentium NBRC 105723	Citrobacter rodentium	37.4	[34.1 - 40.9]	24.8	[22.5 - 27.3]	33.2	[30.2 - 36.3]	2.89
GMU8051	Citrobacter sedlakii NBRC 105722	Citrobacter sedlakii	43.7	[40.4 - 47.2]	24.5	[22.2 - 27.0]	37.4	[34.4 - 40.5]	2.96
GMU8052	Kluyvera cryocrescens NBRC 102467	Kluyvera cryocrescens	25.3	[22.0 - 28.9]	23.4	[21.1 - 25.9]	23.8	[21.0 - 26.9]	2.09
GMU8053	Enterobacter dykesii E1T	Enterobacter dykesii	29.9	[26.5 - 33.5]	22.8	[20.5 - 25.2]	27.1	[24.2 - 30.2]	4.09

## Sheet: Table S4
Supplementary Material Table S4. List of resistance-related genes identified in the GMU8049 genome using the Comprehensive Antibiotic Resistance Database (CARD).
Query	Location	Query coverage (%)	Subject (CARD)	Subject coverage (%)	Identity (%)	Resistance gene	CARD ID	Drug Class	Resistance Mechanism	Organism
M3L74_00905	chromosome	1	BAE77933.1	1	0.9905	crp	ARO:3000518	fluoroquinolone antibiotic;macrolide antibiotic;penam	antibiotic efflux	Escherichia coli str. K-12 substr. W3110
M3L74_01310	chromosome	0.99	AAC76298.1	1	0.8798	acrF	ARO:3000502	cephalosporin;cephamycin;fluoroquinolone antibiotic;penam	antibiotic efflux	Escherichia coli str. K-12 substr. MG1655
M3L74_01315	chromosome	0.98	AAC76297.1	0.98	0.8651	acrE	ARO:3000499	cephalosporin;cephamycin;fluoroquinolone antibiotic;penam	antibiotic efflux	Escherichia coli str. K-12 substr. MG1655
M3L74_01320	chromosome	1	AAC76296.1	0.99	0.6376	acrS	ARO:3000656	cephalosporin;cephamycin;disinfecting agents and antiseptics;fluoroquinolone antibiotic;glycylcycline;penam;phenicol antibiotic;rifamycin antibiotic;tetracycline antibiotic	antibiotic efflux	Escherichia coli str. K-12 substr. MG1655
M3L74_02870	chromosome	1	AAC76093.1	1	0.9377	bacA	ARO:3002986	peptide antibiotic	antibiotic target alteration	Escherichia coli str. K-12 substr. MG1655
M3L74_02985	chromosome	1	ACN32294.1	1	0.8889	tolC	ARO:3000237	aminocoumarin antibiotic;aminoglycoside antibiotic;carbapenem;cephalosporin;cephamycin;disinfecting agents and antiseptics;fluoroquinolone antibiotic;glycylcycline;macrolide antibiotic;penam;penem;peptide antibiotic;phenicol antibiotic;rifamycin antibiotic;tetracycline antibiotic	antibiotic efflux	Escherichia coli
M3L74_04620	chromosome	0.98	AAC16242.1	0.98	0.8525	rsmA	ARO:3005069	diaminopyrimidine antibiotic;fluoroquinolone antibiotic;phenicol antibiotic	antibiotic efflux	Pseudomonas aeruginosa
M3L74_04675	chromosome	0.98	EOU56998.1	0.98	0.9502	kpnH	ARO:3004597	aminoglycoside antibiotic;carbapenem;cephalosporin;fluoroquinolone antibiotic;macrolide antibiotic;penam;penem;peptide antibiotic	antibiotic efflux	Escherichia coli KTE14
M3L74_04680	chromosome	1	BAA16547.1	1	0.8821	emrA	ARO:3000027	fluoroquinolone antibiotic	antibiotic efflux	Escherichia coli str. K-12 substr. W3110
M3L74_04685	chromosome	0.99	AAC75731.1	0.99	0.9429	emrR	ARO:3000516	fluoroquinolone antibiotic	antibiotic efflux	Escherichia coli str. K-12 substr. MG1655
M3L74_05925	chromosome	1	BAA16344.1	1	0.9499	acrD	ARO:3000491	aminoglycoside antibiotic	antibiotic efflux	Escherichia coli str. K-12 substr. W3110
M3L74_06540	chromosome	0.99	AAC76539.1	1	0.7747	mdtF	ARO:3000796	fluoroquinolone antibiotic;macrolide antibiotic;penam	antibiotic efflux	Escherichia coli str. K-12 substr. MG1655
M3L74_06545	chromosome	0.97	BAE77781.1	0.89	0.6764	mdtE	ARO:3000795	fluoroquinolone antibiotic;macrolide antibiotic;penam	antibiotic efflux	Escherichia coli str. K-12 substr. W3110
M3L74_07005	chromosome	1	CDO12042.1	1	0.6504	arnT	ARO:3005053	peptide antibiotic	antibiotic target alteration	Klebsiella pneumoniae
M3L74_07015	chromosome	0.98	AAG06942.1	0.98	0.6831	arnA	ARO:3002985	macrolide antibiotic;peptide antibiotic	antibiotic efflux;antibiotic target alteration;resistance by absence	Pseudomonas aeruginosa PAO1
M3L74_07020	chromosome	0.98	AAC75314.1	0.99	0.8847	pmrF	ARO:3003578	peptide antibiotic	antibiotic efflux;antibiotic target alteration	Escherichia coli str. K-12 substr. MG1655
M3L74_07115	chromosome	1	CAA09666.1	1	0.664	ompK37	ARO:3004122	carbapenem;cephalosporin;cephamycin;monobactam;penam;penem	reduced permeability to antibiotic	Klebsiella pneumoniae
M3L74_07135	chromosome	1	AAC75271.1	1	0.9287	yojI	ARO:3003952	peptide antibiotic	antibiotic efflux	Escherichia coli str. K-12 substr. MG1655
M3L74_07955	chromosome	1	BAA15935.1	1	0.9708	baeR	ARO:3000828	aminocoumarin antibiotic;aminoglycoside antibiotic	antibiotic efflux	Escherichia coli str. K-12 substr. W3110
M3L74_07960	chromosome	1	BAA15934.1	1	0.9036	baeS	ARO:3000829	aminocoumarin antibiotic;aminoglycoside antibiotic	antibiotic efflux	Escherichia coli str. K-12 substr. W3110
M3L74_07970	chromosome	1	AAC75137.1	1	0.9317	mdtC	ARO:3000794	aminocoumarin antibiotic	antibiotic efflux	Escherichia coli str. K-12 substr. MG1655
M3L74_07975	chromosome	1	AAC75136.1	1	0.9298	mdtB	ARO:3000793	aminocoumarin antibiotic	antibiotic efflux	Escherichia coli str. K-12 substr. MG1655
M3L74_07980	chromosome	1	AAC75135.2	1	0.8723	mdtA	ARO:3000792	aminocoumarin antibiotic	antibiotic efflux	Escherichia coli str. K-12 substr. MG1655
M3L74_08175	chromosome	1	AAC75089.1	1	0.8376	ugd	ARO:3003577	peptide antibiotic	antibiotic target alteration	Escherichia coli str. K-12 substr. MG1655
M3L74_08600	chromosome	0.99	CAA77936.1	0.99	0.7636	emrE	ARO:3004039	macrolide antibiotic	antibiotic efflux	Escherichia coli
M3L74_08605	chromosome	1	CAA09666.1	1	0.6725	ompK37	ARO:3004122	carbapenem;cephalosporin;cephamycin;monobactam;penam;penem	reduced permeability to antibiotic	Klebsiella pneumoniae
M3L74_08815	chromosome	1	AAL20862.1	1	0.8417	sdiA	ARO:3000826	cephalosporin;disinfecting agents and antiseptics;fluoroquinolone antibiotic;glycylcycline;penam;phenicol antibiotic;rifamycin antibiotic;tetracycline antibiotic	antibiotic efflux	Salmonella enterica subsp. enterica serovar Typhimurium str. LT2
M3L74_10655	chromosome	0.99	BAB35162.1	0.99	0.9562	H-NS	ARO:3000676	cephalosporin;cephamycin;fluoroquinolone antibiotic;macrolide antibiotic;penam;tetracycline antibiotic	antibiotic efflux	Escherichia coli O157:H7 str. Sakai
M3L74_11215	chromosome	1	CAA09666.1	1	0.7605	ompK37	ARO:3004122	carbapenem;cephalosporin;cephamycin;monobactam;penam;penem	reduced permeability to antibiotic	Klebsiella pneumoniae
M3L74_11705	chromosome	1	CAA09666.1	1	0.6194	ompK37	ARO:3004122	carbapenem;cephalosporin;cephamycin;monobactam;penam;penem	reduced permeability to antibiotic	Klebsiella pneumoniae
M3L74_12030	chromosome	0.99	BAA15221.2	0.99	0.937	marA	ARO:3000263	carbapenem;cephalosporin;cephamycin;disinfecting agents and antiseptics;fluoroquinolone antibiotic;glycylcycline;monobactam;penam;penem;phenicol antibiotic;rifamycin antibiotic;tetracycline antibiotic	antibiotic efflux;reduced permeability to antibiotic	Escherichia coli str. K-12 substr. W3110
M3L74_12245	chromosome	0.99	BAH63252.1	0.99	0.8899	kpnF	ARO:3004583	aminoglycoside antibiotic;cephalosporin;disinfecting agents and antiseptics;macrolide antibiotic;peptide antibiotic;rifamycin antibiotic;tetracycline antibiotic	antibiotic efflux	Klebsiella pneumoniae subsp. pneumoniae NTUH-K2044
M3L74_12250	chromosome	0.98	BAH63251.1	0.99	0.8	kpnE	ARO:3004580	aminoglycoside antibiotic;cephalosporin;disinfecting agents and antiseptics;macrolide antibiotic;peptide antibiotic;rifamycin antibiotic;tetracycline antibiotic	antibiotic efflux	Klebsiella pneumoniae subsp. pneumoniae NTUH-K2044
M3L74_13090	chromosome	0.99	CAA77936.1	0.99	0.7455	emrE	ARO:3004039	macrolide antibiotic	antibiotic efflux	Escherichia coli
M3L74_14470	chromosome	0.96	AML99881.1	1	0.8861	mdtK	ARO:3001327	fluoroquinolone antibiotic	antibiotic efflux	Salmonella enterica subsp. enterica serovar Typhimurium
M3L74_14765	chromosome	1	AAC74149.2	1	0.9104	mdtH	ARO:3001216	fluoroquinolone antibiotic	antibiotic efflux	Escherichia coli str. K-12 substr. MG1655
M3L74_14820	chromosome	0.99	ABV18113.1	0.99	0.9089	mdtG	ARO:3001329	phosphonic acid antibiotic	antibiotic efflux	Escherichia coli O139:H28 str. E24377A
M3L74_15200	chromosome	1	CDO13836.1	0.95	0.8139	ompA	ARO:3005044	peptide antibiotic	reduced permeability to antibiotic	Klebsiella pneumoniae
M3L74_15305	chromosome	0.61	CAA09666.1	0.61	0.6266	ompK37	ARO:3004122	carbapenem;cephalosporin;cephamycin;monobactam;penam;penem	reduced permeability to antibiotic	Klebsiella pneumoniae
M3L74_15380	chromosome	1	AAC74000.1	1	0.9519	msbA	ARO:3003950	nitroimidazole antibiotic	antibiotic efflux	Escherichia coli str. K-12 substr. MG1655
M3L74_15675	chromosome	1	AFH35853.1	1	0.878	mdfA	ARO:3001328	disinfecting agents and antiseptics;tetracycline antibiotic	antibiotic efflux	Escherichia coli
M3L74_16480	chromosome	0.99	AAC73788.1	0.99	0.9063	kdpE	ARO:3003841	aminoglycoside antibiotic	antibiotic efflux	Escherichia coli str. K-12 substr. MG1655
M3L74_17045	chromosome	0.99	AFK13828.1	0.9	0.9027	ramA	ARO:3000823	carbapenem;cephalosporin;cephamycin;disinfecting agents and antiseptics;fluoroquinolone antibiotic;glycylcycline;monobactam;penam;penem;phenicol antibiotic;rifamycin antibiotic;tetracycline antibiotic	antibiotic efflux;reduced permeability to antibiotic	Enterobacter cloacae
M3L74_17410	chromosome	0.99	AAC60781.1	0.97	0.7049	rosA	ARO:3003048	peptide antibiotic	antibiotic efflux	Yersinia enterocolitica (type O:8)
M3L74_17415	chromosome	0.98	AAC60780.1	0.97	0.7354	rosB	ARO:3003049	peptide antibiotic	antibiotic efflux	Yersinia enterocolitica (type O:8)
M3L74_17490	chromosome	1	AAC73565.1	1	0.8992	acrA	ARO:3004043	cephalosporin;disinfecting agents and antiseptics;fluoroquinolone antibiotic;glycylcycline;penam;phenicol antibiotic;rifamycin antibiotic;tetracycline antibiotic	antibiotic efflux	Escherichia coli str. K-12 substr. MG1655
M3L74_17495	chromosome	1	AAC73564.1	1	0.9466	acrB	ARO:3000216	cephalosporin;disinfecting agents and antiseptics;fluoroquinolone antibiotic;glycylcycline;penam;phenicol antibiotic;rifamycin antibiotic;tetracycline antibiotic	antibiotic efflux	Escherichia coli str. K-12 substr. MG1655
M3L74_17975	chromosome	0.98	ABV18113.1	0.96	0.6081	mdtG	ARO:3001329	phosphonic acid antibiotic	antibiotic efflux	Escherichia coli O139:H28 str. E24377A
M3L74_18575	chromosome	1	CAA09666.1	1	0.6027	ompK37	ARO:3004122	carbapenem;cephalosporin;cephamycin;monobactam;penam;penem	reduced permeability to antibiotic	Klebsiella pneumoniae
M3L74_19690	chromosome	1	AIA35096.1	1	0.8297	lptD	ARO:3005059	aminocoumarin antibiotic;carbapenem;peptide antibiotic;rifamycin antibiotic	antibiotic efflux	Klebsiella pneumoniae subsp. pneumoniae KPNIH10
M3L74_20310	chromosome	0.98	AAC77293.1	0.99	0.8575	mdtM	ARO:3001214	disinfecting agents and antiseptics;fluoroquinolone antibiotic;lincosamide antibiotic;nucleoside antibiotic;phenicol antibiotic	antibiotic efflux	Escherichia coli str. K-12 substr. MG1655
M3L74_21105	chromosome	1	ADP02979.1	1	0.9974	CMY-49	ARO:3002059	cephamycin	antibiotic inactivation	Citrobacter freundii
M3L74_21460	chromosome	0.99	BAE78116.1	0.99	0.8306	eptA	ARO:3003576	peptide antibiotic	antibiotic target alteration	Escherichia coli str. K-12 substr. W3110
M3L74_21635	chromosome	0.99	BAE78084.1	1	0.8776	mdtN	ARO:3003548	disinfecting agents and antiseptics;nucleoside antibiotic	antibiotic efflux	Escherichia coli str. K-12 substr. W3110
M3L74_21640	chromosome	1	BAE78083.1	1	0.7408	mdtO	ARO:3003549	disinfecting agents and antiseptics;nucleoside antibiotic	antibiotic efflux	Escherichia coli str. K-12 substr. W3110
M3L74_21645	chromosome	0.99	BAE78082.1	0.98	0.817	mdtP	ARO:3003550	disinfecting agents and antiseptics;nucleoside antibiotic	antibiotic efflux	Escherichia coli str. K-12 substr. W3110
M3L74_21735	chromosome	0.92	AAG05661.1	0.9	0.6312	soxR	ARO:3004107	cephalosporin;disinfecting agents and antiseptics;fluoroquinolone antibiotic;glycylcycline;penam;phenicol antibiotic;rifamycin antibiotic;tetracycline antibiotic	antibiotic efflux;antibiotic target alteration	Pseudomonas aeruginosa PAO1
M3L74_22595	chromosome	1	BAB38260.1	1	0.9825	cpxA	ARO:3000830	aminocoumarin antibiotic;aminoglycoside antibiotic	antibiotic efflux	Escherichia coli O157:H7 str. Sakai
M3L74_24580	chromosome	0.98	CCI79240.1	0.96	0.8105	eptB	ARO:3005047	peptide antibiotic	antibiotic target alteration	Klebsiella pneumoniae subsp. rhinoscleromatis SB3432
M3L74_00080	plasmid	1	CAZ39946.1	1	1	NDM-1	ARO:3000589	carbapenem;cephalosporin;cephamycin;penam	antibiotic inactivation	Klebsiella pneumoniae
M3L74_00085	plasmid	0.99	AGH88989.1	0.99	1	brp	ARO:3001205	glycopeptide antibiotic	antibiotic inactivation	Acinetobacter baumannii

## Sheet: Table S5
Table S5. List of the virulence-related genes identified in the GMU8049 genome using Virulence Factor Database (VFDB) and TXSScan.
Locus_tag	VF_ID	Gene Name	Gene Function	VF Subcategory	VF Category
M3L74_00745	T4aP_pilM (TXSScan)	pilM	DNA utilization protein HofM	Type IV pili	Adherence
M3L74_00750	T4aP_pilN (TXSScan)	pilN	PilN domain-containing protein	Type IV pili	Adherence
M3L74_00765	T4aP_pilQ (TXSScan)	pilQ	DNA uptake porin HofQ	Type IV pili	Adherence
M3L74_00790	VFG046610 (VFDB)	rpe	ribulose-phosphate 3-epimerase	Capsule	Immune modulation
M3L74_01015	VFG046465 (VFDB)	tufA	elongation factor Tu	EF-Tu	Adherence
M3L74_01030	T4aP_pilD (TXSScan)	gspO	A24 family peptidase	Type IV pili	Adherence
M3L74_02375	VFG013346 (VFDB)	galU	glucosephosphate uridylyltransferase	LOS	Immune modulation
M3L74_02805	VFG000274 (VFDB)	ureG	urease accessory protein (ureG)	Urease	Stress survival
M3L74_02820	VFG000270 (VFDB)	ureB	urease beta subunit UreB, urea amidohydrolase	Urease	Stress survival
M3L74_02895	VFG000331 (VFDB)	rfaE	ADP-heptose synthase	LOS	Immune modulation
M3L74_03350	T4aP_pilT (TXSScan)	pilT	type IV pilus twitching motility protein PilT	Type IV pili	Adherence
M3L74_03705	VFG034679 (VFDB)	ibeB	Cu(+)/Ag(+) efflux RND transporter outer membrane channel CusC	Ibes	Invasion
M3L74_03940	T4aP_fimT (TXSScan)	fimT	prepilin peptidase-dependent protein	Type IV pili	Adherence
M3L74_03945	T4aP_pilW (TXSScan)	pilW	prepilin peptidase-dependent protein	Type IV pili	Adherence
M3L74_04325	VFG000477 (VFDB)	rpoS	RNA polymerase sigma factor RpoS	RpoS	Regulation
M3L74_04665	VFG018241 (VFDB)	luxS	S-ribosylhomocysteinase	AI-2	Biofilm
M3L74_04955	VFG002361 (VFDB)	galE	UDP-glucose 4-epimerase GalE	O-antigen	Immune modulation
M3L74_05000	T1SS_mfp (TXSScan)	mfp	HlyD family efflux transporter periplasmic adaptor subunit	T1SS	Effector delivery system
M3L74_05005	T1SS_abc (TXSScan)	abc	type I secretion system permease/ATPase	T1SS	Effector delivery system
M3L74_05010	T1SS_omf (TXSScan)	omf	TolC family outer membrane protein	T1SS	Effector delivery system
M3L74_05260	VFG000121 (VFDB)	algU	alginate biosynthesis protein AlgZ/FimS	Alginate	Biofilm
M3L74_06240	VFG049917 (VFDB)	rhs/PAAR	Type VI secretion system protein, PAAR family	T6SS	Effector delivery system
M3L74_06245	VFG049916 (VFDB)	vgrG/tssI	type VI secretion system effector VgrG	T6SS	Effector delivery system
M3L74_07105	VFG049018 (VFDB)	rcsB	transcriptional regulator RcsB	RcsAB	Regulation
M3L74_08025	VFG048972 (VFDB)	KP1_RS17340	polysaccharide export protein	Capsule	Immune modulation
M3L74_08070	VFG048885 (VFDB)	gmd	GDP-mannose 4,6-dehydratase	Capsule	Immune modulation
M3L74_08075	VFG048874 (VFDB)	KP1_RS17305	GDP-L-fucose synthase	Capsule	Immune modulation
M3L74_08085	VFG048852 (VFDB)	KP1_RS17295	glycosyltransferase WbuB	Capsule	Immune modulation
M3L74_08095	VFG048808 (VFDB)	rfbK1	O9 family phosphomannomutase RfbK1	Capsule	Immune modulation
M3L74_08100	VFG048841 (VFDB)	wcaJ	undecaprenyl-phosphate glucose phosphotransferase	Capsule	Immune modulation
M3L74_08130	VFG048990 (VFDB)	galF	GalU regulator GalF	Capsule	Immune modulation
M3L74_08170	VFG048830 (VFDB)	gndA	NADP-dependent phosphogluconate dehydrogenase	Capsule	Immune modulation
M3L74_08650	VFG049007 (VFDB)	rcsA	transcriptional activator for ctr capsule biosynthesis	RcsAB	Regulation
M3L74_08655	VFG002340 (VFDB)	fliR	flagellar biosynthetic protein FliR	Flagella	Motility
M3L74_08660	VFG002339 (VFDB)	fliQ	flagellar biosynthetic protein FliQ	Flagella	Motility
M3L74_08665	VFG002338 (VFDB)	fliP	flagellar biosynthetic protein FliP	Flagella	Motility
M3L74_08675	VFG002336 (VFDB)	fliN	flagellar motor switch protein FliN	Flagella	Motility
M3L74_08680	VFG002335 (VFDB)	fliM	flagellar motor switch protein FliM	Flagella	Motility
M3L74_08700	VFG002331 (VFDB)	fliI	flagellum-specific ATP synthase FliI	Flagella	Motility
M3L74_08710	VFG002329 (VFDB)	fliG	flagellar motor switch protein G	Flagella	Motility
M3L74_08715	VFG002328 (VFDB)	fliF	flagellar M-ring protein FliF	Flagella	Motility
M3L74_08730	VFG000670 (VFDB)	gtrB	bactoprenol glucosyl transferase	LPS	Immune modulation
M3L74_08735	VFG000669 (VFDB)	gtrA	bactoprenol-linked glucose translocase/flippase	LPS	Immune modulation
M3L74_08765	VFG002325 (VFDB)	fliS	flagellar protein FliS	Flagella	Motility
M3L74_08785	VFG002319 (VFDB)	fliA	flagellar biosynthesis sigma factor	Flagella	Motility
M3L74_09435	VFG002359 (VFDB)	flhD	flagellar transcriptional activator FlhD	Flagella	Motility
M3L74_09440	VFG002358 (VFDB)	flhC	flagellar biosynthesis transcription activator FlhC	Flagella	Motility
M3L74_09445	VFG043213 (VFDB)	motA	flagellar motor protein MotA	Flagella	Motility
M3L74_09450	VFG043212 (VFDB)	motB	flagellar motor protein MotB	Flagella	Motility
M3L74_09455	VFG043211 (VFDB)	cheA	chemotaxis protein CheA	Flagella	Motility
M3L74_09460	VFG043210 (VFDB)	cheW	purine-binding chemotaxis protein CheW	Flagella	Motility
M3L74_09480	VFG043208 (VFDB)	cheR	chemotaxis methyltransferase CheR	Flagella	Motility
M3L74_09485	VFG043207 (VFDB)	cheB	chemotaxis-specific methylesterase CheB	Flagella	Motility
M3L74_09490	VFG043206 (VFDB)	cheY	chemotaxis regulatory protein CheY	Flagella	Motility
M3L74_09495	VFG043205 (VFDB)	cheZ	chemotaxis regulator CheZ	Flagella	Motility
M3L74_09500	VFG002357 (VFDB)	flhB	flagellar biosynthetic protein FlhB	Flagella	Motility
M3L74_09505	VFG002356 (VFDB)	flhA	flagellar biosynthesis protein FlhA	Flagella	Motility
M3L74_09575	VFG039536 (VFDB)	CBU_1566	Coxiella Dot/Icm type IVB secretion system translocated effector	T4SS secreted effectors	Effector delivery system
M3L74_10545	VFG013465 (VFDB)	kdsA	2-dehydro-3-deoxyphosphooctonate aldolase	LOS	Immune modulation
M3L74_10650	VFG013346 (VFDB)	galU	glucosephosphate uridylyltransferase	LOS	Immune modulation
M3L74_11860	T1SS_mfp (TXSScan)	mfp	HlyD family type I secretion periplasmic adaptor subunit	T1SS	Effector delivery system
M3L74_11865	T1SS_abc (TXSScan)	abc	type I secretion system permease/ATPase	T1SS	Effector delivery system
M3L74_12945	VFG001867 (VFDB)	sodB	superoxide dismutase	SodB	Stress survival
M3L74_13525	VFG000917 (VFDB)	chuA	Outer membrane heme/hemoglobin receptor ChuA	Chu	Nutritional/Metabolic factor
M3L74_13530	VFG000916 (VFDB)	chuS	heme oxygenase ChuS	Chu	Nutritional/Metabolic factor
M3L74_13540	VFG000922 (VFDB)	chuU	heme permease protein ChuU	Chu	Nutritional/Metabolic factor
M3L74_14255	VFG000475 (VFDB)	phoP	response regulator in two-component regulatory system with PhoQ	PhoPQ	Regulation
M3L74_14260	VFG000474 (VFDB)	phoQ	sensor protein PhoQ	PhoPQ	Regulation
M3L74_14345	VFG048620 (VFDB)	iutA	ferric aerobactin receptor IutA	Aerobactin	Nutritional/Metabolic factor
M3L74_14615	VFG011430 (VFDB)	acpXL	acyl carrier protein	LPS	Immune modulation
M3L74_14620	VFG038840 (VFDB)	flmH	short chain dehydrogenase/reductase family oxidoreductase	Polar flagella	Motility
M3L74_14675	VFG002341 (VFDB)	flgL	flagellar hook-associated protein 3 FlgL	Flagella	Motility
M3L74_14690	VFG002344 (VFDB)	flgI	flagellar P-ring protein precursor FlgI	Flagella	Motility
M3L74_14695	VFG002345 (VFDB)	flgH	flagellar L-ring protein precursor FlgH	Flagella	Motility
M3L74_14700	VFG002346 (VFDB)	flgG	flagellar basal-body rod protein FlgG	Flagella	Motility
M3L74_14705	VFG002347 (VFDB)	flgF	flagellar basal-body rod protein FlgF	Flagella	Motility
M3L74_14710	VFG002348 (VFDB)	flgE	flagellar hook protein FlgE	Flagella	Motility
M3L74_14715	VFG002349 (VFDB)	flgD	flagellar basal-body rod modification protein FlgD	Flagella	Motility
M3L74_14720	VFG002350 (VFDB)	flgC	flagellar basal-body rod protein FlgC	Flagella	Motility
M3L74_14725	VFG002351 (VFDB)	flgB	flagellar basal-body rod protein FlgB	Flagella	Motility
M3L74_14735	VFG002353 (VFDB)	flgM	negative regulator of flagellin synthesis	Flagella	Motility
M3L74_14870	VFG000459 (VFDB)	csgC	curli assembly protein CsgC	Agf	Adherence
M3L74_14875	VFG000458 (VFDB)	csgA	curlin major subunit CsgA	Agf	Adherence
M3L74_14880	VFG000457 (VFDB)	csgB	minor curlin subunit precursor, curli nucleator protein CsgB	Agf	Adherence
M3L74_14885	VFG004125 (VFDB)	csgD	DNA-binding transcriptional regulator CsgD	Agf	Adherence
M3L74_14890	VFG000460 (VFDB)	csgE	curli production assembly/transport protein CsgE	Agf	Adherence
M3L74_14895	VFG000461 (VFDB)	csgF	curli production assembly/transport protein CsgF	Agf	Adherence
M3L74_14900	VFG045788 (VFDB)	cgsG	curli production assembly/transport protein CsgG	Curli fibers	Adherence
M3L74_15360	VFG038845 (VFDB)	nueA	NeuA protein	Polar flagella	Motility
M3L74_16515	VFG000478 (VFDB)	fur	ferric iron uptake transcriptional regulator	Fur	Regulation
M3L74_16940	T5aSS_PF03797 (TXSScan)	T5aSS	autotransporter outer membrane beta-barrel domain-containing protein	T5aSS	Adherence
M3L74_16950	VFG000934 (VFDB)	entA	2,3-dihydro-2,3-dihydroxybenzoate dehydrogenase EntA	Enterobactin	Nutritional/Metabolic factor
M3L74_16955	VFG000933 (VFDB)	entB	isochorismatase	Enterobactin	Nutritional/Metabolic factor
M3L74_16960	VFG000932 (VFDB)	entE	2,3-dihydroxybenzoate-AMP ligase component of enterobactin synthase multienzyme complex	Enterobactin	Nutritional/Metabolic factor
M3L74_16965	VFG000931 (VFDB)	entC	isochorismate synthase 1	Enterobactin	Nutritional/Metabolic factor
M3L74_16970	VFG000924 (VFDB)	fepB	ferrienterobactin ABC transporter periplasmic binding protein	Enterobactin	Nutritional/Metabolic factor
M3L74_16975	VFG044165 (VFDB)	entS	enterobactin exporter, iron-regulated	Enterobactin	Nutritional/Metabolic factor
M3L74_16980	VFG048468 (VFDB)	fepD	iron-enterobactin transporter membrane protein	Ent	Nutritional/Metabolic factor
M3L74_16985	VFG000928 (VFDB)	fepG	iron-enterobactin ABC transporter permease	Enterobactin	Nutritional/Metabolic factor
M3L74_16990	VFG000925 (VFDB)	fepC	ferrienterobactin ABC transporter ATPase	Enterobactin	Nutritional/Metabolic factor
M3L74_17005	VFG000930 (VFDB)	entF	enterobactin synthase multienzyme complex component, ATP-dependent	Enterobactin	Nutritional/Metabolic factor
M3L74_17015	VFG044159 (VFDB)	fes	enterobactin/ferric enterobactin esterase	Enterobactin	Nutritional/Metabolic factor
M3L74_17020	VFG000923 (VFDB)	fepA	ferrienterobactin outer membrane transporter	Enterobactin	Nutritional/Metabolic factor
M3L74_17170	VFG000451 (VFDB)	fimW	helix-turn-helix transcriptional regulator	Type 1 fimbriae	Adherence
M3L74_17195	VFG000449 (VFDB)	fimZ	DNA-binding response regulator	Type 1 fimbriae	Adherence
M3L74_17200	VFG000448 (VFDB)	fimF	type I fimbriae adaptor protein FimF	Type 1 fimbriae	Adherence
M3L74_17205	VFG000447 (VFDB)	fimH	type I fimbriae minor fimbrial subunit FimH, adhesin	Type 1 fimbriae	Adherence
M3L74_17210	VFG000446 (VFDB)	fimD	usher protein FimD	Type 1 fimbriae	Adherence
M3L74_17215	VFG000445 (VFDB)	fimC	chaperone protein FimC	Type 1 fimbriae	Adherence
M3L74_17220	VFG000444 (VFDB)	fimI	fimbrial protein internal segment	Type 1 fimbriae	Adherence
M3L74_17225	VFG000443 (VFDB)	fimA	type-1 fimbrial protein subunit A	Type 1 fimbriae	Adherence
M3L74_17360	VFG000918 (VFDB)	chuT	periplasmic heme-binding protein ChuT	Chu	Nutritional/Metabolic factor
M3L74_17365	VFG000919 (VFDB)	chuW	Putative oxygen independent coproporphyrinogen III oxidase	Chu	Nutritional/Metabolic factor
M3L74_17370	VFG000920 (VFDB)	chuX	putative heme-binding protein ChuX	Chu	Nutritional/Metabolic factor
M3L74_17375	VFG012621 (VFDB)	chuY	ChuY	Chu	Nutritional/Metabolic factor
M3L74_17380	VFG000922 (VFDB)	chuU	heme permease protein ChuU	Chu	Nutritional/Metabolic factor
M3L74_17385	VFG044172 (VFDB)	chuV	ATP-binding hydrophilic protein ChuV	Chu	Nutritional/Metabolic factor
M3L74_17655	VFG000077 (VFDB)	clpP	ATP-dependent Clp protease proteolytic subunit	ClpP	Stress survival
M3L74_18645	Flg_sctN_FLG (TXSScan)	sctN	flagellar protein export ATPase FliI	Flagella	Motility
M3L74_18660	Flg_sctJ_FLG (TXSScan)	sctJ	flagellar M-ring protein FliF	Flagella	Motility
M3L74_18665	Flg_fliE (TXSScan)	fliE	flagellar hook-basal body complex protein FliE	Flagella	Motility
M3L74_18680	Flg_sctQ_FLG (TXSScan)	sctQ	FliM/FliN family flagellar motor switch protein	Flagella	Motility
M3L74_18685	Flg_sctR_FLG (TXSScan)	sctR	flagellar type III secretion system pore protein FliP	Flagella	Motility
M3L74_18690	Flg_sctS_FLG (TXSScan)	sctS	flagellar type III secretion system protein FliQ	Flagella	Motility
M3L74_18695	Flg_sctT_FLG (TXSScan)	sctT	flagellar biosynthetic protein FliR	Flagella	Motility
M3L74_18700	Flg_sctU_FLG (TXSScan)	sctU	flagellar biosynthesis protein FlhB	Flagella	Motility
M3L74_18705	Flg_sctV_FLG (TXSScan)	sctV	flagellar biosynthesis protein FlhA	Flagella	Motility
M3L74_18725	VFG013418 (VFDB)	gmhA/lpcA	phosphoheptose isomerase	LOS	Immune modulation
M3L74_18895	VFG045346 (VFDB)	IlpA	immunogenic lipoprotein A	IlpA	Adherence
M3L74_18970	VFG013384 (VFDB)	lpxB	lipid-A-disaccharide synthase	LOS	Immune modulation
M3L74_18975	VFG013390 (VFDB)	lpxA	UDP-N-acetylglucosamine acyltransferase	LOS	Immune modulation
M3L74_18985	VFG013374 (VFDB)	lpxD	UDP-3-O-(3-hydroxymyristoyl) glucosamine N-acyltransferase	LOS	Immune modulation
M3L74_19410	T4aP_pilA (TXSScan)	pilA	prepilin peptidase-dependent pilin	Type IV pili	Adherence
M3L74_19415	T4aP_pilB (TXSScan)	pilB	type II secretion system protein GspE	Type IV pili	Adherence
M3L74_19420	T4aP_pilC (TXSScan)	pilC	protein transport protein HofC	Type IV pili	Adherence
M3L74_19460	VFG013412 (VFDB)	lpxC	UDP-3-O-(R-3-hydroxymyristoyl)-N-acetylglucosamine deacetylase	LOS	Immune modulation
M3L74_20215	VFG043209 (VFDB)	cheD	methyl-accepting chemotaxis protein CheD	Flagella	Motility
M3L74_21155	VFG001855 (VFDB)	htpB	Hsp60, 60K heat shock protein HtpB	Hsp60	Adherence
M3L74_21235	VFG048348 (VFDB)	mrkJ	phosphodiesterase	Type 3 fimbriae	Biofilm
M3L74_21240	VFG043623 (VFDB)	mrkF	type 3 fimbrial minor pilin subunit MrkF	Type 3 fimbriae	Biofilm
M3L74_21245	VFG043624 (VFDB)	mrkD	fimbrial adhesin protein precursor MrkD	Type 3 fimbriae	Biofilm
M3L74_21250	VFG043625 (VFDB)	mrkC	fimbrial biogenesis outer membrane usher protein mrkC precursor	Type 3 fimbriae	Biofilm
M3L74_21255	VFG043626 (VFDB)	mrkB	fimbrial chaperone protein mrkB precursor	Type 3 fimbriae	Biofilm
M3L74_21260	VFG043627 (VFDB)	mrkA	type 3 fimbrial major pilin subunit MrkA	Type 3 fimbriae	Biofilm
M3L74_21465	VFG052340 (VFDB)	pmrA	response regulator PmrA	PmrAB	Regulation
M3L74_21470	VFG052339 (VFDB)	pmrB	sensory kinase PmrB	PmrAB	Regulation
M3L74_22070	VFG001381 (VFDB)	icl	Isocitrate lyase Icl (isocitrase) (isocitratase)	Isocitrate lyase	Others
M3L74_22255	VFG046465 (VFDB)	tufA	elongation factor Tu	EF-Tu	Adherence
M3L74_22395	VFG034721 (VFDB)	ibeC	phosphoethanolamine transferase CptA	Ibes	Invasion
M3L74_23160	VFG047039 (VFDB)	wbtL	glucose-1-phosphate thymidylyltransferase	LPS	Immune modulation
M3L74_23165	VFG013368 (VFDB)	rffG	dTDP-glucose 46-dehydratase	LOS	Immune modulation
M3L74_24165	VFG013400 (VFDB)	rfaF	ADP-heptose-LPS heptosyltransferase II	LOS	Immune modulation
M3L74_24170	VFG000332 (VFDB)	rfaD	ADP-L-glycero-D-mannoheptose-6-epimerase	LOS	Immune modulation

## Sheet: Table S6
Table S6. List of the complete genomes of C. freundii in the NCBI GenBank database.
Accession number	Taxon	Assembly type	Strain name	Completeness (%)	Contamination (%)
GCA_003812345.1	Citrobacter freundii	Complete Genome	FDAARGOS_549	100	0.348391
GCA_011064845.1	Citrobacter freundii	Complete Genome	ATCC_8090	100	0.154321
GCA_003665595.1	Citrobacter freundii	Complete Genome	UMH15	100	0.362421
GCA_033164915.1	Citrobacter freundii	Complete Genome	F3419	99.8971	0.297619
GCA_030177735.1	Citrobacter freundii	Complete Genome	CRNMS1	99.8971	0.297619
GCA_014725915.1	Citrobacter freundii	Complete Genome	N16-03880	100	0.275573
GCA_030035205.1	Citrobacter freundii	Complete Genome	CF5125	99.8457	0.587925
GCA_904425445.1	Citrobacter freundii	Complete Genome	PSV	100	0.815697
GCA_033160275.1	Citrobacter freundii	Complete Genome	F3021	100	0.607321
GCA_033162755.1	Citrobacter freundii	Complete Genome	F3121	100	0.607321
GCA_014189355.1	Citrobacter freundii	Complete Genome	N18-04078	100	0.275573
GCA_002215385.1	Citrobacter freundii	Complete Genome	18-1	99.7968	1.23457
GCA_013748855.1	Citrobacter freundii	Complete Genome	RHBSTW-00449	100	0.166947
GCA_023658085.1	Citrobacter freundii	Complete Genome	59174	100	0.725676
GCA_014189285.1	Citrobacter freundii	Complete Genome	N18-04128	100	0.275573
GCA_003665675.1	Citrobacter freundii	Complete Genome	UMH16	100	0.653292
GCA_900520335.1	Citrobacter freundii	Complete Genome	E2614	99.6914	0.0771605
GCA_014189375.1	Citrobacter freundii	Complete Genome	N18-04085	100	0.275573
GCA_032818495.1	Citrobacter freundii	Complete Genome	BC73	100	0.682143
GCA_030064365.1	Citrobacter freundii	Complete Genome	Cf-Emp	100	0.892857
GCA_029716005.1	Citrobacter freundii	Complete Genome	RHB16-SO-C03	100	0.672399
GCA_033157475.1	Citrobacter freundii	Complete Genome	F2119	99.9614	1.24799
GCA_905232515.2	Citrobacter freundii	Complete Genome	22	100	0.672399
GCA_026240835.1	Citrobacter freundii	Complete Genome	CF1807	100	0.569518
GCA_905219065.2	Citrobacter freundii	Complete Genome	8	100	1.46605
GCA_013741395.1	Citrobacter freundii	Complete Genome	RHBSTW-00370	100	0.748156
GCA_009857035.1	Citrobacter freundii	Complete Genome	L75	100	0.623355
GCA_004103775.1	Citrobacter freundii	Complete Genome	R17	100	0.462963
GCA_022430505.1	Citrobacter freundii	Complete Genome	SCLZS47	100	0.282922
GCA_013727455.1	Citrobacter freundii	Complete Genome	RHBSTW-00902	99.9614	1.57561
GCA_013725595.1	Citrobacter freundii	Complete Genome	RHBSTW-00935	99.9614	1.57561
GCA_016939615.1	Citrobacter freundii	Complete Genome	CF49969	100	0.577969
GCA_001718055.1	Citrobacter freundii	Complete Genome	SL151	100	0.584215
GCA_029717985.1	Citrobacter freundii	Complete Genome	RHB02-E3-C01	99.6914	0.154321
GCA_008931485.1	Citrobacter freundii	Complete Genome	C50	100	0.521084
GCA_020809005.1	Citrobacter freundii	Complete Genome	DY2010	99.6914	0.437243
GCA_905338045.2	Citrobacter freundii	Complete Genome	0	100	0.99507
GCA_905329885.2	Citrobacter freundii	Complete Genome	22-1	99.6914	0.385802
GCA_030007795.1	Citrobacter freundii	Complete Genome	CF13	100	0.0771605
GCA_013790265.1	Citrobacter freundii	Complete Genome	RHBSTW-00162	100	0.385802
GCA_905218895.2	Citrobacter freundii	Complete Genome	112	100	1.6821
GCA_013786145.1	Citrobacter freundii	Complete Genome	RHBSTW-00310	100	2.15725
GCA_013739375.1	Citrobacter freundii	Complete Genome	RHBSTW-00658	100	0.399832
GCA_030007575.1	Citrobacter freundii	Complete Genome	CF12	100	0.0771605
GCA_029719765.1	Citrobacter freundii	Complete Genome	RHB44-SO-C05	100	0.643004
GCA_013751895.1	Citrobacter freundii	Complete Genome	RHBSTW-00342	100	1.40231
GCA_001022275.1	Citrobacter freundii	Complete Genome	CAV1741	100	0.346487
GCA_013748235.1	Citrobacter freundii	Complete Genome	RHBSTW-00486	100	0.0771605
GCA_008931505.1	Citrobacter freundii	Complete Genome	E33	100	0.521084
GCA_032347795.1	Citrobacter freundii	Complete Genome	isolateL	100	0.9296
GCA_029717865.1	Citrobacter freundii	Complete Genome	RHB03-E1-C03	100	0.324074
GCA_030122495.1	Citrobacter freundii	Complete Genome	2075	100	0.488683
GCA_900520375.1	Citrobacter freundii	Complete Genome	U2785	99.9559	0.29027
GCA_013792365.1	Citrobacter freundii	Complete Genome	RHBSTW-00119	100	0.476382
GCA_013371705.1	Citrobacter freundii	Complete Genome	ZY198	99.3827	0.712816
GCA_023330605.1	Citrobacter freundii	Complete Genome	GMU8049	100	0.205761
GCA_003665535.1	Citrobacter freundii	Complete Genome	UMH19	100	1.00309
GCA_014169975.1	Citrobacter freundii	Complete Genome	IDR1900015725-01-02	99.9614	0.0771605
GCA_014170055.1	Citrobacter freundii	Complete Genome	IDR1800045912-01-00	100	0.0771605
GCA_032345935.1	Citrobacter freundii	Complete Genome	isolateH	100	0.16774
GCA_013731955.1	Citrobacter freundii	Complete Genome	RHBSTW-00830	100	0.231481
GCA_013751655.1	Citrobacter freundii	Complete Genome	RHBSTW-00350	100	1.32576
GCA_001022155.1	Citrobacter freundii	Complete Genome	CAV1321	100	0.363757
GCA_003812325.1	Citrobacter freundii	Complete Genome	FDAARGOS_550	100	0.334362
GCA_033399635.1	Citrobacter freundii	Complete Genome	FELIX_MS690	100	0.154321
GCA_033398815.1	Citrobacter freundii	Complete Genome	FELIX_MS689	100	0.216049
GCA_013726615.1	Citrobacter freundii	Complete Genome	RHBSTW-00915	100	0.700457
GCA_026526975.2	Citrobacter freundii	Complete Genome	CFSAN077772	99.9614	0.413861
GCA_022646275.1	Citrobacter freundii	Complete Genome	3863	100	0.0771605
GCA_017086505.1	Citrobacter freundii	Complete Genome	zone4	99.9614	0.16774
GCA_002796505.1	Citrobacter freundii	Complete Genome	AR_0022	100	0.385802
GCA_032346775.1	Citrobacter freundii	Complete Genome	isolateG	100	1.32937
GCA_003665635.1	Citrobacter freundii	Complete Genome	UMH13	100	0.16774
GCA_904859905.1	Citrobacter freundii	Complete Genome	MSB1_1H	100	0.275573
GCA_023612475.1	Citrobacter freundii	Complete Genome	MEI002	100	0.0771605
GCA_013791615.1	Citrobacter freundii	Complete Genome	RHBSTW-00126	100	0.282922
GCA_003665655.1	Citrobacter freundii	Complete Genome	HM38	100	0.100902
GCA_029719365.1	Citrobacter freundii	Complete Genome	RHB31-E4-C06	100	0.100902
GCA_013784645.1	Citrobacter freundii	Complete Genome	RHBSTW-00502	99.6914	0.385802
GCA_013899365.1	Citrobacter freundii	Complete Genome	RHB12-C19	100	0.139482
GCA_905232395.2	Citrobacter freundii	Complete Genome	402	100	0.139482
GCA_003665615.1	Citrobacter freundii	Complete Genome	UMH14	100	0.334362
GCA_013085885.1	Citrobacter freundii	Complete Genome	CitB	100	0.192166
GCA_029718045.1	Citrobacter freundii	Complete Genome	RHB02-E1-C01	100	0.111454
GCA_010365585.1	Citrobacter freundii	Complete Genome	62	100	0.767263
GCA_030178515.1	Citrobacter freundii	Complete Genome	2017-45-172	100	0.708474
GCA_023203275.3	Citrobacter freundii	Complete Genome	2022CK-00286	99.0741	0.584215
GCA_030412665.1	Citrobacter freundii	Complete Genome	2017-45-137-03	100	0.0771605
GCA_030122455.1	Citrobacter freundii	Complete Genome	2084	96.9592	0.540123
GCA_900635425.1	Citrobacter freundii	Complete Genome	NCTC9750	99.2191	0.200617
